# Supplementary material for: The impact of cyberbullying on mental health outcomes amongst university students: A systematic review
Source: PLOS Ment Health. 2024 Nov 13;1(6):e0000166. doi: 10.1371/journal.pmen.0000166 (PMC12798282; doi:10.1371/journal.pmen.0000166)
Supplement: S1 Data — (XLSX) [file pmen.0000166.s004.xlsx]

## Sheet: Supplementary Table 3
Supplementary Table 3: Articles identified during literature search (n = 2729)
S No.	Author	Title	Source?	Included? (Y/N)	Reason for Exclusion?
1	Anis-ul-Haque et al.	Cyberbullying in different participant roles: exploring differences in psychopathology and well-being in university students	Alternative Sources	Y	N/A
2	Beran et al.	Evidence for the need to support adolescents dealing with harassment and cyber-harassment: Prevalence, progression, and impact	Alternative Sources	Y	N/A
3	Faucher et al.	Cyberbullying among university students: Gendered experiences, impacts, and perspectives	Alternative Sources	Y	N/A
4	Feinstein et al.	Rumination mediates the association between cyber-victimization and depressive symptoms	Alternative Sources	Y	N/A
5	Kowalski et al.	Cyber bullying among college students: Evidence from multiple domains of college life	Alternative Sources	Y	N/A
6	Kraft et al.	An exploratory study of the cyberbullying and cyberstalking experiences and factors related to victimization of students at a public liberal arts college	Alternative Sources	Y	N/A
7	Lai et al.	Prevalence of cyberbullying among students in Malaysian higher learning institutions	Alternative Sources	Y	N/A
8	Lindsay et al.	Experiences of online harassment among emerging adults: Emotional reactions and the mediating role of fear	Alternative Sources	Y	N/A
9	Musharraf et al.	Impact of cyber aggression and cyber victimization on mental health and well-being of Pakistani young adults: The moderating role of gender	Alternative Sources	Y	N/A
10	Sam et al.	Cyberbullying victimization among high school and university students in Ghana	Alternative Sources	Y	N/A
11	Schenk et al.	Prevalence, psychological impact, and coping of cyberbully victims among college students	Alternative Sources	Y	N/A
12	Yubero et al.	Cyberbullying victimization in higher education: An exploratory analysis of its association with social and emotional factors among Spanish students	Alternative Sources	Y	N/A
13	Zalaquett et al.	Cyberbullying in college: Frequency, characteristics, and practical implications	Alternative Sources	Y	N/A
14	Gül et al.	Cyberbullying among a clinical adolescent sample in Turkey: effects of problematic smartphone use, psychiatric symptoms, and emotion regulation difficulties	Alternative Sources	N	Wrong sample population
15	Beckman et al.	Does the association with psychosomatic health problems differ between cyberbullying and traditional bullying?	Alternative Sources	N	Wrong sample population
16	Kaiser et al.	Cyberbullying status and mental health in Norwegian adolescents	Alternative Sources	N	Wrong sample population
17	Ifon et al.	Management of cyberbullying - a qualitative exploratory single case study of a Nigerian university	Alternative Sources	N	Wrong sample population
18	Skilbred-Fjeld et al.	Cyberbullying involvement and mental health problems among late adolescents	Alternative Sources	N	Wrong sample population
19	Erişti et al.	Reactions to cyberbullying among high school and university students	Alternative Sources	N	Wrong sample population
20	McLoughlin et al.	Remaining connected in the face of cyberbullying: Why social connectedness is important for mental health	Alternative Sources	N	Wrong sample population
21	Worsley et al.	Cyberbullying victimisation and mental distress: testing the moderating role of attachment security, social support, and coping styles	Alternative Sources	N	Wrong sample population
22	Kircaburun et al.	Problematic Online Behaviors among Adolescents and Emerging Adults: Associations between Cyberbullying Perpetration, Problematic Social Media Use, and Psychosocial Factors	Alternative Sources	N	Wrong sample population
23	Extremera et al.	Cyberbullying victimization, self-esteem and suicidal ideation in adolescence: Does emotional intelligence play a buffering role?	Alternative Sources	N	Wrong sample population
24	Balakrishnan et al.	Actions, emotional reactions and cyberbullying – From the lens of bullies, victims, bully-victims and bystanders among Malaysian young adults	Alternative Sources	N	Wrong sample population
25	Tural et al.	Traditional and cyberbullying co-occurrence and its relationship to psychiatric symptoms	Alternative Sources	N	Wrong sample population
26	O'brien et al.	The impact of cyber-bullying on young people's mental health	Alternative Sources	N	Wrong sample population
27	Beckman et al.	Traditional bullying and cyberbullying among Swedish adolescents: Gender differences and associations with mental health	Alternative Sources	N	Wrong sample population
28	Campbell et al.	Victims' perceptions of traditional and cyberbullying, and the psychosocial correlates of their victimisation	Alternative Sources	N	Wrong sample population
29	Simmons et al.	Cyber-aggression among members of college fraternities and sororities in the united states	Alternative Sources	N	Wrong study design
30	Shariff et al.	Cyberbullying and rape culture in universities: Defining the legal lines between fun and intentional harm	Alternative Sources	N	Wrong study design
31	Baldasare et al.	Cyberbullying? Voices of college students	Alternative Sources	N	Wrong study design
32	Kanwal et al.	Exploring modes, strategies, and psychosocial consequences of cyberbullying perpetration and victimization among university students	Alternative Sources	N	Wrong study design
33	Chen et al.	The new era of bullying: A phenomenological study of university students' past experience with cyberbullying	Alternative Sources	N	Wrong study design
34	Zhang et al.	Dark personality traits and cyber aggression in adolescents: A moderated mediation analysis of belief in virtuous humanity and self-control.	Alternative Sources	N	Wrong outcome measured
35	Musharraf et al.	General and ICT self-efficacy in different participants roles in cyberbullying/victimization among Pakistani university students	Alternative Sources	N	Wrong outcome measured
36	Kircaburun et al.	Cyberbullying perpetration among undergraduates: evidence of the roles of chronotype and sleep quality	Alternative Sources	N	Wrong outcome measured
37	Johnson et al.	Cyberbullying on Social Media Among College Students	Alternative Sources	N	Wrong outcome measured
38	Ata et al.	Cyberbullying sensitivity and awareness among entry-level university students	Alternative Sources	N	Wrong outcome measured
39	Kokkinos et al.	Cyber-bullying: An investigation of the psychological profile of university student participants	Alternative Sources	N	Wrong outcome measured
40	Reyns et al.	Stalking in the Twilight Zone: Extent of Cyberstalking Victimization and Offending Among College Students	Alternative Sources	N	Wrong outcome measured
41	Wensley et al.	Heterosexual and nonheterosexual young University Students' Involvement in traditional and cyber forms of bullying	Alternative Sources	N	Wrong outcome measured
42	Çelik et al.	The effect of personality on cyberbullying among university students in Turkey	Alternative Sources	N	Wrong outcome measured
43	Walker et al.	An Exploratory Study of Cyberbullying with Undergraduate University Students	Alternative Sources	N	Wrong outcome measured
44	Turan et al.	The new violence type of the era: Cyber bullying among university students: Violence among university students	Alternative Sources	N	Wrong outcome measured
45	Marcum et al.	Potential factors of online victimization of youth: An examination of adolescent online behaviors utilizing routine activity theory	Alternative Sources	N	Wrong outcome measured
46	Holt et al.	Examining the applicability of lifestyle-routine activities theory for cybercrime victimization	Alternative Sources	N	Wrong outcome measured
47	Englander et al.	Cyberbullying and Information Exposure: User-Generated Content in Post- Secondary Education.	Alternative Sources	N	Wrong outcome measured
48	Dilmaç et al.	Psychological needs as a predictor of cyber bullying: A preliminary report on college students	Alternative Sources	N	Wrong outcome measured
49	Alexy et al.	Perceptions of cyberstalking among college students	Alternative Sources	N	Wrong outcome measured
50	Finn et al.	A Survey of Online Harassment at a University Campus	Alternative Sources	N	Wrong outcome measured
51	Spitzberg et al.	Cyberstalking and the technologies of interpersonal terrorism	Alternative Sources	N	Wrong outcome measured
52	Martínez-Monteagudo et al.	Cyberbullying in the University Setting. Relationship With Emotional Problems and Adaptation to the University.	Alternative Sources	N	Wrong outcome measured
53	Bauman et al.	Cyber aggression among college students: Demographic differences, predictors of distress, and the role of the university	Alternative Sources	N	Wrong outcome measured
54	Molluzzo et al.	A study of the perceptions of college students on cyberbullying	Alternative Sources	N	Wrong outcome measured
55	Bennett et al.	College students' electronic victimization in friendships and dating relationships: Anticipated distress and associations with risky behaviors	Alternative Sources	N	Wrong outcome measured
56	Fisher et al.	BEING PURSUED: STALKING VICTIMIZATION IN A NATIONAL STUDY OF COLLEGE WOMEN*	Alternative Sources	N	Wrong outcome measured
57	Alqahtani et al.	Cyberbullying in Colleges and Universities: A Survey of Student Experiences and Attitudes about Cyberbullying	Alternative Sources	N	Article inaccessible
58	Slovak et al.	Perceptions and Experiences of Cyberbullying at a Faith-Based University	Alternative Sources	N	Article inaccessible
59	Tomşa et al.	Student's Experiences with Traditional Bullying and Cyberbullying: Findings from a Romanian Sample	Alternative Sources	N	Possible predatory journal
60	Ildrim et al.	Psychological Correlates of Cyberbullying and Cyber-Victimization	Alternative Sources	N	Possible predatory journal
61	Webber et al.	Cyberbullying among College Students: A Look at Its Prevalence at a U.S. Catholic University	Alternative Sources	N	Possible predatory journal
62	Kircaburun et al.	Problematic Online Behaviors among Adolescents and Emerging Adults: Associations between Cyberbullying Perpetration, Problematic Social Media Use, and Psychosocial Factors	Alternative Sources	N	Duplicate
63	Abaido et al.	Cyberbullying on social media platforms among university students in the United Arab Emirates	Alternative Sources	N	Duplicate
64	Musharraf et al.	Impact of cyber aggression and cyber victimization on mental health and well-being of Pakistani young adults: The moderating role of gender	Alternative Sources	N	Duplicate
65	Dilmaç et al.	Psychological needs as a predictor of cyber bullying: A preliminary report on college students	Alternative Sources	N	Duplicate
66	Beran et al.	Development of the bullying and health experiences scale	Alternative Sources	N	Abstract/Title Exclusion
67	Aricak et al.	Cyberbullying among Turkish adolescents	Alternative Sources	N	Abstract/Title Exclusion
68	Deol et al.	Impact of Cyberbullying on Adolescent Mental Health in the midst of pandemic–Hidden Crisis	Alternative Sources	N	Abstract/Title Exclusion
69	Ferreira et al.	Cyberbullying: concepts, dynamics, characters and health implications	Alternative Sources	N	Abstract/Title Exclusion
70	Worsley et al.	Victims' voices: Understanding the emotional impact of cyberstalking and individuals' coping responses	Alternative Sources	N	Abstract/Title Exclusion
71	Davison et al.	The dangers of cyberbullying	Alternative Sources	N	Abstract/Title Exclusion
72	Mahanta et al.	Cyberbullying and its impact on mental health of adolescents	Alternative Sources	N	Abstract/Title Exclusion
73	Rao et al.	Cyberbullying: A virtual offense with real consequences	Alternative Sources	N	Abstract/Title Exclusion
74	Albin et al.	Bullies in a wired world: The impact of cyberspace victimization on adolescent mental health and the need for cyberbullying legislation in Ohio	Alternative Sources	N	Abstract/Title Exclusion
75	Echavvaria et al.	Cyberbullying and suicidal behaviour: What is the connection? About a case	Alternative Sources	N	Abstract/Title Exclusion
76	Baheer et al.	Impact of dark triad personality traits on turnover intention and mental health of employees through cyberbullying	Alternative Sources	N	Abstract/Title Exclusion
77	Maji et al.	``Mental health cost of internet'': A mixed-method study of cyberbullying among Indian sexual minorities	Alternative Sources	N	Abstract/Title Exclusion
78	GIumetti et al.	Cyberbullying matters: Examining the incremental impact of cyberbullying on outcomes over and above traditional bullying in North America	Alternative Sources	N	Abstract/Title Exclusion
79	Wang et al.	The effects of cyberbullying victimization and personality characteristics on adolescent mental health: an application of the stress process model	Alternative Sources	N	Abstract/Title Exclusion
80	Perwitasari et al.	Why did you do that to me?: A systematic review of cyberbullying impact on mental health and suicide among adolescents	Alternative Sources	N	Abstract/Title Exclusion
81	Feinberg et al.	Cyberbullying	Alternative Sources	N	Abstract/Title Exclusion
82	Chisholm et al.	Review of the status of cyberbullying and cyberbullying prevention	Alternative Sources	N	Abstract/Title Exclusion
83	Bottino et al.	Cyberbullying and adolescent mental health: systematic review	Alternative Sources	N	Abstract/Title Exclusion
84	Mieczynski et al.	Cyberbullying: Exploring the experiences of mental health professionals	Alternative Sources	N	Abstract/Title Exclusion
85	Li et al.	Cyberbullying in schools: A research of gender differences	Alternative Sources	N	Abstract/Title Exclusion
86	Rose et al.	Longitudinal associations between cybervictimization and mental health among US adolescents	Alternative Sources	N	Abstract/Title Exclusion
87	Schell et al.	Online health and safety: From cyberbullying to Internet addiction	Alternative Sources	N	Abstract/Title Exclusion
88	Carter et al.	Cyberbullying: A 21st century health care phenomenon.	Alternative Sources	N	Abstract/Title Exclusion
89	Qudah et al.	Smartphone addiction and its relationship with cyberbullying among university students	Alternative Sources	N	Abstract/Title Exclusion
90	Görzig et al.	Cyberbullying experiences on-the-go: When social media can become distressing	Alternative Sources	N	Abstract/Title Exclusion
91	Cowie et al.	What we know about bullying and cyberbullying among university students	Alternative Sources	N	Abstract/Title Exclusion
92	Subaramiam et al.	Cyberbullying challenges on society: a review	Alternative Sources	N	Abstract/Title Exclusion
93	Oblad et al.	Cyberbullying among emerging adults: Exploring prevalence, impact, and coping methods	Alternative Sources	N	Abstract/Title Exclusion
94	Rafi et al.	Language of Cyberbullying: Implications for Mental Health on Pakistani University Female Students: Reasons and Preventions	Alternative Sources	N	Abstract/Title Exclusion
95	Nandhini et al.	Cyberbullying detection and classification using information retrieval algorithm	Alternative Sources	N	Abstract/Title Exclusion
96	Collen et al.	Cyberbullying and well-being among university students: the role of resilience	Alternative Sources	N	Abstract/Title Exclusion
97	Cowie et al.	School bullying and mental health: Risks, intervention and prevention	Alternative Sources	N	Abstract/Title Exclusion
98	Wade et al.	Cyberbullying: The new era of bullying	Alternative Sources	N	Abstract/Title Exclusion
99	Deschamps et al.	Cyberbullying: What's the problem?	Alternative Sources	N	Abstract/Title Exclusion
100	Heyeres et al.	Cyberbullying prevention and treatment interventions targeting young people: An umbrella review	Alternative Sources	N	Abstract/Title Exclusion
101	Sabella et al.	Cyberbullying myths and realities	Alternative Sources	N	Abstract/Title Exclusion
102	Desai et al.	Cyber bullying detection on social media using machine learning	Alternative Sources	N	Abstract/Title Exclusion
103	Rosa et al.	Automatic cyberbullying detection: A systematic review	Alternative Sources	N	Abstract/Title Exclusion
104	Mahat et al.	Detecting cyberbullying across multiple social media platforms using deep learning	Alternative Sources	N	Abstract/Title Exclusion
105	Wiguna et al.	The gender discrepancy in high-risk behaviour outcomes in adolescents who have experienced cyberbullying in Indonesia	Alternative Sources	N	Abstract/Title Exclusion
106	Hango et al.	Cyberbullying and cyberstalking among Internet users aged 15 to 29 in Canada	Alternative Sources	N	Abstract/Title Exclusion
107	O'Moore et al.	Guidelines to prevent cyberbullying: A cross-national review	Alternative Sources	N	Abstract/Title Exclusion
108	Campbell et al.	Should cyberbullying be criminalized?	Alternative Sources	N	Abstract/Title Exclusion
109	Wang et al.	Cyberbullying detection, based on the fasttext and word similarity schemes	Alternative Sources	N	Abstract/Title Exclusion
110	Turner et al.	Bullying victimization and adolescent mental health: General and typological effects across sex	Alternative Sources	N	Abstract/Title Exclusion
111	Bauman et al.	Principles of cyberbullying research	Alternative Sources	N	Abstract/Title Exclusion
112	Knopf et al.	Cyberbullying linked to mental health problems in teens; protective factor seen in family dinners	Alternative Sources	N	Abstract/Title Exclusion
113	Kusumawaty et al.	Contributing factors of cyberbullying behavior among youths during Covid-19	Alternative Sources	N	Abstract/Title Exclusion
114	Ramos et al.	Cyberbullying: Who Hurts, and Why.	Alternative Sources	N	Abstract/Title Exclusion
115	Conway et al.	Workplace bullying and mental health	Alternative Sources	N	Abstract/Title Exclusion
116	Chadda et al.	Youth & mental health: Challenges ahead	Alternative Sources	N	Abstract/Title Exclusion
117	Drogin et al.	Forensic mental health aspects of adolescent “cyber bullying”: A jurisprudent science perspective	Alternative Sources	N	Abstract/Title Exclusion
118	Amarsson et al.	Cyberbullying and traditional bullying among Nordic adolescents and their impact on life satisfaction	Alternative Sources	N	Abstract/Title Exclusion
119	Chadwick et al.	Impacts of cyberbullying, building social and emotional resilience in schools	Alternative Sources	N	Abstract/Title Exclusion
120	Mahbub et al.	Detection of harassment type of cyberbullying: A dictionary of approach words and its impact	Alternative Sources	N	Abstract/Title Exclusion
121	Cabra Torres et al.	Cyberbullying and education: A review of emergent issues in Latin America research	Alternative Sources	N	Abstract/Title Exclusion
122	Kowalski et al.	Cyberbullying among college students with disabilities	Alternative Sources	N	Abstract/Title Exclusion
123	Kowalski et al.	Bullying and cyberbullying among rural youth	Alternative Sources	N	Abstract/Title Exclusion
124	Hamal et al.	Risk factors of cyberbullying and its association with perceived health among Finnish adolescents	Alternative Sources	N	Abstract/Title Exclusion
125	Gunther et al.	Comparing associated harm with traditional bullying and cyberbullying: A narrative overview of mental, physical and behavioural negative outcomes	Alternative Sources	N	Abstract/Title Exclusion
126	Froeschle et al.	Strategies to prevent and heal the mental anguish caused by cyberbullying	Alternative Sources	N	Abstract/Title Exclusion
127	Vandebosch et al.	Schools and cyberbullying: Problem perception, current actions and future needs	Alternative Sources	N	Abstract/Title Exclusion
128	Carpenter et al.	Cyberbullying: implications for the psychiatric nurse practitioner.	Alternative Sources	N	Abstract/Title Exclusion
129	Lauckner et al.	“Catfishing,” cyberbullying, and coercion: An exploration of the risks associated with dating app use among rural sexual minority males	Alternative Sources	N	Abstract/Title Exclusion
130	Florang et al.	Caring for adolescents experiencing cyberbullying	Alternative Sources	N	Abstract/Title Exclusion
131	Mallik et al.	Adolescent victims of cyberbullying in Bangladesh-prevalence and relationship with psychiatric disorders	Alternative Sources	N	Abstract/Title Exclusion
132	Byrne et al.	Cyberbullying and social media: Information and interventions for school nurses working with victims, students, and families	Alternative Sources	N	Abstract/Title Exclusion
133	Yoon et al.	Association of cyberbullying involvement with subsequent substance use among adolescents	Alternative Sources	N	Abstract/Title Exclusion
134	Khong et al.	Traditional victims and cybervictims: Prevalence, overlap, and association with mental health among adolescents in Singapore	Alternative Sources	N	Abstract/Title Exclusion
135	Noret et al.	The role of perceived social support in the relationship between being bullied and mental health difficulties in adolescents	Alternative Sources	N	Abstract/Title Exclusion
136	Menesini et al.	Cyberbullying: Development, consequences, risk and protective factors	Alternative Sources	N	Abstract/Title Exclusion
137	Nazir et al.	Cyberbullying: Definition, types, effects, related factors and precautions to be taken during COVID-19 pandemic	Alternative Sources	N	Abstract/Title Exclusion
138	Hinduja et al.	Cyberbullying research center	Alternative Sources	N	Abstract/Title Exclusion
139	Charoenwanit et al.	The relationship of cyber-bullying and academic achievement, general health, and depression in adolescents in Thailand	Alternative Sources	N	Abstract/Title Exclusion
140	Cenat et al.	Cyberbullying, psychological distress and self-esteem among youth in Quebec schools	Alternative Sources	N	Abstract/Title Exclusion
141	Heirman et al.	Cyberbullying research in Belgium: An overview of generated insights and a critical assessment of the mediation of technology in a web 2.0 world	Alternative Sources	N	Abstract/Title Exclusion
142	O Dorol et al.	Systematic review of risk and protective factors for suicidal and self-harm behaviors among children and adolescents involved with cyberbullying	Alternative Sources	N	Abstract/Title Exclusion
143	Price et al.	Prevalence and internalizing problems of ethnoracially diverse victims of traditional and cyber bullying	Alternative Sources	N	Abstract/Title Exclusion
144	DePaolis et al.	Pathways from cyberbullying victimization to negative health outcomes among elementary school students: A longitudinal investigation	Alternative Sources	N	Abstract/Title Exclusion
145	Almagor et al.	Social responsibility on the Internet: Addressing the challenge of cyberbullying	Alternative Sources	N	Abstract/Title Exclusion
146	Francisco et al.	Cyberbullying: The hidden side of college students	Alternative Sources	N	Abstract/Title Exclusion
147	Ronis et al.	Gender and geographic predictors of cyberbullying victimization, perpetration, and coping modalities among youth	Alternative Sources	N	Abstract/Title Exclusion
148	Llorent et al.	Bullying and cyberbullying in Spain and Poland, and their relation to social, emotional and moral competencies	Alternative Sources	N	Abstract/Title Exclusion
149	Jattarmat et al.	What awareness variables are associated with motivation for changing risky behaviors to prevent recurring victims of cyberbullying?	Alternative Sources	N	Abstract/Title Exclusion
150	Pabian et al.	Perceived long-term outcomes of early traditional and Cyberbullying victimization among emerging adults	Alternative Sources	N	Abstract/Title Exclusion
151	Snyman et al.	Cyberbullying at work: The mediating role of optimism between cyberbullying and job outcomes	Alternative Sources	N	Abstract/Title Exclusion
152	Cassidy et al.	“You need a thick skin…”: Impacts of cyberbullying at Canadian universities	Alternative Sources	N	Abstract/Title Exclusion
153	Rice et al.	Cyberbullying perpetration and victimization among middle-school students	Alternative Sources	N	Abstract/Title Exclusion
154	Langos et al.	Regulating cyberbullying: a South Australian perspective	Alternative Sources	N	Abstract/Title Exclusion
155	Poon et al.	Impact of social media on mental health	Alternative Sources	N	Abstract/Title Exclusion
156	Mahlangu et al.	A review of automated detection methods for cyberbullying	Alternative Sources	N	Abstract/Title Exclusion
157	Pichel et al.	Bullying, cyberbullying and the overlap: What does age have to do with it?	Alternative Sources	N	Abstract/Title Exclusion
158	Shaikh et al.	Cyberbullying behaviour: a study of undergraduate university students	Alternative Sources	N	Abstract/Title Exclusion
159	Rodkin et al.	Cyberbullying from psychological and legal perspectives	Alternative Sources	N	Abstract/Title Exclusion
160	Wozencroft et al.	University students' intentions to report cyberbullying	Alternative Sources	N	Abstract/Title Exclusion
161	Zych et al.	Cyberbullying and its impact on young people's emotional health and well-being	Alternative Sources	N	Abstract/Title Exclusion
162	Kanayama et al.	Preventive measures against cyberbullying at a university in Japan	Alternative Sources	N	Abstract/Title Exclusion
163	Tanrikulu et al.	Psychometric properties of a Cyberbullying Inventory for university students	Alternative Sources	N	Abstract/Title Exclusion
164	Ovejero et al.	Cyberbullying: Definitions and facts from a psychosocial perspective	Alternative Sources	N	Abstract/Title Exclusion
165	Resett et al.	Traditional bullying and cyberbullying: Differences in emotional problems, and personality. Are cyberbullies more Machiavellians?	Alternative Sources	N	Abstract/Title Exclusion
166	Joav Merrick et al.	Cyberbullying in colleges and universities: A survey of student experiences and attitudes about cyberbullying	Alternative Sources	N	Abstract/Title Exclusion
167	Berne et al.	Cyberbullying assessment instruments: A systematic review	Alternative Sources	N	Abstract/Title Exclusion
168	Cross et al.	Understanding and preventing cyberbullying: Where have we been and where should we be going?	Alternative Sources	N	Abstract/Title Exclusion
169	Floros et al.	Cyberbullying in Cyprus–associated parenting style and psychopathology	Alternative Sources	N	Abstract/Title Exclusion
170	Perera et al.	Accurate cyberbullying detection and prevention on social media	Alternative Sources	N	Abstract/Title Exclusion
171	Notar et al.	Cyberbullying: Resources for Intervention and Prevention	Alternative Sources	N	Abstract/Title Exclusion
172	Coburn et al.	Cyberbullying: Is federal criminal legislation the solution?	Alternative Sources	N	Abstract/Title Exclusion
173	Thomas	From the editor—The phenomenon of cyberbullying	Alternative Sources	N	Abstract/Title Exclusion
174	Gaffney et al.	Are cyberbullying intervention and prevention programs effective? A systematic and meta-analytical review	Alternative Sources	N	Abstract/Title Exclusion
175	Camelford et al.	The cyberbullying virus: A psychoeducational intervention to define and discuss cyberbullying among high school females	Alternative Sources	N	Abstract/Title Exclusion
176	Cuesta Medina et al.	Cyberbullying: Tackling the silent enemy	Alternative Sources	N	Abstract/Title Exclusion
177	Saengprang et al.	Cyberbullying: The Case of Public Figures.	Alternative Sources	N	Abstract/Title Exclusion
178	Wiederhold et al.	Cyberbullying and LGBTQ youth: a deadly combination.	Alternative Sources	N	Abstract/Title Exclusion
179	West et al.	Cyberbullying at work: In search of effective guidance	Alternative Sources	N	Abstract/Title Exclusion
180	Shaikh et al.	Cyberbullying: A systematic literature review to identify the factors impelling university students towards cyberbullying	Alternative Sources	N	Abstract/Title Exclusion
181	Katz et al.	Cyberbullying and e-safety: What educators and other professionals need to know	Alternative Sources	N	Abstract/Title Exclusion
182	Pham et al.	Teen victimization: Prevalence and consequences of traditional and cyberbullying	Alternative Sources	N	Abstract/Title Exclusion
183	Burke et al.	Rethinking well-being measures in bullying and cyberbullying research	Alternative Sources	N	Abstract/Title Exclusion
184	Beghin et al.	The Effects of Cyberbullying on Students and Schools.	Alternative Sources	N	Abstract/Title Exclusion
185	Collier et al.	A “living internet”: Some context for the cyberbullying discussion	Alternative Sources	N	Abstract/Title Exclusion
186	Beer et al.	Short Research Report: Cyberbullying levels of impact in a special school setting	Alternative Sources	N	Abstract/Title Exclusion
187	Beer et al.	Cyberbullying in Canada	Alternative Sources	N	Abstract/Title Exclusion
188	Dinakar et al.	Modeling the detection of textual cyberbullying	Alternative Sources	N	Abstract/Title Exclusion
189	Albikawi et al.	Anxiety, Depression, Self-Esteem, Internet Addiction and Predictors of Cyberbullying and Cybervictimization among Female Nursing University Students: A Cross Sectional Study	Database	Y	N/A
190	Alrajeh et al.	An investigation of the relationship between cyberbullying, cybervictimization and depression symptoms: A cross sectional study among university students in Qatar	Database	Y	N/A
191	Arafa et al.	Pattern and correlates of cyberbullying victimization among Egyptian university students in Beni-Suef, Egypt	Database	Y	N/A
192	Cenat et al.	Cybervictimization and suicidality among French undergraduate students: a mediation model	Database	Y	N/A
193	Chu et al.	The Association Between Cyberbullying Victimization and Suicidal Ideation Among Chinese College Students: The Parallel Mediating Roles of Core Self-Evaluation and Depression	Database	Y	N/A
194	Elipe et al.	Perceived emotional intelligence as a moderator variable between cybervictimization and its emotional impact	Database	Y	N/A
195	Felipe-Castaño et al.	Differential analysis of psychopathological impact of cyberbullying in university students	Database	Y	N/A
196	Giumetti et al.	Predictors and outcomes of cyberbullying among college students: A two wave study	Database	Y	N/A
197	Huang et al.	Cyberbullying in Social Media and Online Games among Chinese College Students and Its Associated Factors	Database	Y	N/A
198	Kaur et al.	Cyberbullying, Social Media Addiction and Associations with Depression, Anxiety, and Stress among Medical Students in Malaysia	Database	Y	N/A
199	Khine et al.	Assessing risk factors and impact of cyberbullying victimization among university students in Myanmar: A cross-sectional study	Database	Y	N/A
200	Lam et al.	College students and cyberbullying: how social media use affects social anxiety and social comparison	Database	Y	N/A
201	Lee et al.	Pathways from childhood bullying victimization to young adult depressive and anxiety symptoms	Database	Y	N/A
202	Martínez-Monteagudo et al.	Relationship between suicidal thinking, anxiety, depression and stress in university students who are victims of cyberbullying	Database	Y	N/A
203	Medrano et al.	Assessing the links of sexting, cybervictimization, depression, and suicidal ideation among university students	Database	Y	N/A
204	Na et al.	College student engaging in cyberbullying victimization: Cognitive appraisals, coping strategies, and psychological adjustments	Database	Y	N/A
205	Selkie et al.	Cyberbullying, depression, and problem alcohol use in female college students: A multisite study	Database	Y	N/A
206	Snaychuk et al.	Technology-facilitated sexual violence: Prevalence, risk, and resiliency in undergraduate students	Database	Y	N/A
207	Wright et al.	Cyberbullying Involvement and Depression among Elementary School, Middle School, High School, and University Students: The Role of Social Support and Gender	Database	Y	N/A
208	Caridade et al.	Cyber and Offline Dating Abuse in a Portuguese Sample: Prevalence and Context of Abuse.	Database	N	Wrong sample population
209	Ståhl et al.	Online and offline sexual harassment associations of anxiety and depression in an adolescent sample.	Database	N	Wrong sample population
210	Holmgren et al.	Associations Between Cybervictimization and Well-Being in Emerging Adulthood.	Database	N	Wrong sample population
211	Broll et al.	Cyberbullying and Internalizing Difficulties among Indigenous Adolescents in Canada: Beyond the Effect of Traditional Bullying.	Database	N	Wrong sample population
212	Dempsey et al.	Has cyber technology produced a new group of peer aggressors?	Database	N	Wrong sample population
213	March et al.	High Esteem and Hurting Others Online: Trait Sadism Moderates the Relationship Between Self-Esteem and Internet Trolling.	Database	N	Wrong sample population
214	Teale et al.	Can words be worse than stones? Understanding distressing social events and their relationship with social anxiety.	Database	N	Wrong sample population
215	Morris et al.	Pain in the Acute Aftermath of Stalking: Associations With Posttraumatic Stress Symptoms, Depressive Symptoms, and Posttraumatic Cognitions	Database	N	Wrong sample population
216	Kim et al.	Typologies of Peer Victimization, Depression, and Alcohol Use among High School Youth in the United States: Measuring Gender Differences.	Database	N	Wrong sample population
217	Buckels et al.	Internet trolling and everyday sadism: Parallel effects on pain perception and moral judgment.	Database	N	Wrong sample population
218	Calpibinci et al.	Virtual behaviors affecting adolescent mental health: The usage of Internet and mobile phone and cyberbullying.	Database	N	Wrong sample population
219	Wang et al.	Relationships between traditional and cyber harassment and self-identity confusion among Taiwanese gay and bisexual men in emerging adulthood.	Database	N	Wrong sample population
220	Livazovic et al.	Cyberbullying and emotional distress in adolescents: the importance of family, peers and school.	Database	N	Wrong sample population
221	Pace et al.	Emotional and cognitive correlates of hating among adolescents: An exploratory study.	Database	N	Wrong sample population
222	Watkins et al.	The Cyber Aggression in Relationships Scale: A New Multidimensional Measure of Technology-Based Intimate Partner Aggression.	Database	N	Wrong sample population
223	Duarte et al.	Correlation of Minority Status, Cyberbullying, and Mental Health: A Cross-Sectional Study of 1031 Adolescents.	Database	N	Wrong sample population
224	Han et al.	Bullying and Suicidality in Urban Chinese Youth: The Role of Teacher-Student Relationships.	Database	N	Wrong sample population
225	McConnell et al.	Identity, Victimization, and Support: Facebook Experiences and Mental Health Among LGBTQ Youth.	Database	N	Wrong sample population
226	Cassidy et al.	Adversity in University: Cyberbullying and Its Impacts on Students, Faculty and Administrators.	Database	N	Wrong sample population
227	Gámez-Guadix et al.	Risky online behaviors among adolescents: Longitudinal relations among problematic Internet use, cyberbullying perpetration, and meeting strangers online.	Database	N	Wrong sample population
228	Farley et al.	Exploring the impact of workplace cyberbullying on trainee doctors.	Database	N	Wrong sample population
229	Ybarra et al.	Youth engaging in online harassment: Associations with caregiver-child relationships, internet use, and personal characteristics	Database	N	Wrong sample population
230	Ang et al.	Normative beliefs about aggression as a mediator of narcissistic exploitativeness and cyberbullying	Database	N	Wrong sample population
231	Sontag et al.	Traditional and Cyber Aggressors and Victims: A Comparison of Psychosocial Characteristics	Database	N	Wrong sample population
232	den Hamer et al.	Cyberbullying behavior and adolescents' use of media with antisocial content: a cyclic process model.	Database	N	Wrong sample population
233	Jenaro et al.	Anxiety and Depression in Cyberbullied College Students: A Retrospective Study.	Database	N	Wrong study design
234	Mitchell et al.	Retrospective Cyberbullying and Suicide Ideation: The Mediating Roles of Depressive Symptoms, Perceived Burdensomeness, and Thwarted Belongingness	Database	N	Wrong study design
235	Moreno et al.	New media, old risks: Toward an understanding of the relationships between online and offline health behavior	Database	N	Wrong study design
236	Zhang et al.	Key influences of cyberbullying for university students	Database	N	Wrong outcome measured
237	Al Qudah et al.	Psychological Security, Psychological Loneliness, and Age as the Predictors of Cyber-Bullying Among University Students.	Database	N	Wrong outcome measured
238	Marr et al.	Cyberbullying and cybervictimization: Does gender matter?	Database	N	Wrong outcome measured
239	Abaido et al.	Cyberbullying on social media platforms among university students in the United Arab Emirates	Database	N	Wrong outcome measured
240	Wang et al.	Cyberbullying and depression among Chinese college students: A moderated mediation model of social anxiety and neuroticism.	Database	N	Wrong outcome measured
241	Bastiani et al.	Mental distress and sexual harassment in Italian university students.	Database	N	Wrong outcome measured
242	Hu et al.	Cyberbullying Victimization and Perpetration in Adolescents with High-Functioning Autism Spectrum Disorder: Correlations with Depression, Anxiety, and Suicidality.	Database	N	Wrong outcome measured
243	Marganski et al.	Intimate Partner Violence Victimization in the Cyber and Real World: Examining the Extent of Cyber Aggression Experiences and Its Association With In-Person Dating Violence.	Database	N	Wrong outcome measured
244	Yadav et al.	Impact of Spirituality/Religiousness on Cyber Bullying and Victimization in University Students: Mediating Effect of Emotional Intelligence.	Database	N	Wrong outcome measured
245	Musharraf et al.	Development and Validation of ICT Self-Efficacy Scale: Exploring the Relationship with Cyberbullying and Victimization.	Database	N	Wrong outcome measured
246	Barlett et al.	Predicting cyberbullying perpetration in emerging adults: A theoretical test of the Barlett Gentile Cyberbullying Model.	Database	N	Wrong outcome measured
247	Polo del Rio et al.	Mobile Abuse in University Students and profiles of victimization and aggression.	Database	N	Wrong outcome measured
248	Cunningham et al.	Modeling the anti-cyberbullying preferences of university students: Adaptive choice-based conjoint analysis.	Database	N	Wrong outcome measured
249	Wright et al.	Kicking the digital dog: a longitudinal investigation of young adults' victimization and cyber-displaced aggression.	Database	N	Wrong outcome measured
250	Lindsay et al.	Online harassment among college students: A replication incorporating new Internet trends	Database	N	Wrong outcome measured
251	Boulton et al.	Predicting undergraduates' self-reported engagement in traditional and cyberbullying from attitudes.	Database	N	Wrong outcome measured
252	Hayes et al.	Latent Profile Analysis of Traditional and Cyber-Aggression and Victimization: Associations with Dark Triad Traits and Psychopathology Symptoms	Database	N	Wrong outcome measured
253	Holmes et al.	The Association Between Demographic, Mental Health, and Intimate Partner Violence Victimization Variables and Undergraduate Women's Intimate Partner Violence Perpetration	Database	N	Wrong outcome measured
254	Peled et al.	Cyberbullying and its influence on academic, social, and emotional development of undergraduate students.	Database	N	Wrong outcome measured
255	Mishna et al.	Social media, cyber-aggression and student mental health on a university campus.	Database	N	Wrong outcome measured
256	Jane et al.	Flaming? What flaming? The pitfalls and potentials of researching online hostility	Database	N	Wrong outcome measured
257	Runions et al.	Disentangling functions of online aggression: The Cyber-Aggression Typology Questionnaire (CATQ).	Database	N	Wrong outcome measured
258	Pornari et al.	Peer and cyber aggression in secondary school students: The role of moral disengagement, hostile attribution bias, and outcome expectancies	Database	N	Wrong outcome measured
259	Aricak et al.	Psychiatric symptomatology as a predictor of cyberbullying among university students	Database	N	Wrong outcome measured
260	Yang	Coping strategies, stigmatizing attitude, and cyberbullying among Chinese college students during the COVID-19 lockdown	Database	N	Wrong outcome measured
261	Jia et al.	Psychometric evaluation of the Chinese version of social anxiety scale for social media users and cross-sectional investigation into this disorder among college students	Database	N	Wrong outcome measured
262	Liu et al.	Longitudinal Associations between Cyberbullying Victimization, Mindfulness, Depression, and Anxiety: A Mediation Analysis	Database	N	Wrong outcome measured
263	Tarriño-Concejero et al.	Dating violence and its relationship with anxiety, depression, and stress in young Andalusian university students	Database	N	Wrong outcome measured
264	Heiman et al.	Cyber-Victimization Experience among Higher Education Students: Effects of Social Support, Loneliness, and Self-Efficacy	Database	N	Wrong outcome measured
265	Thumronglaohapun et al.	Awareness, perception and perpetration of cyberbullying by high school students and undergraduates in Thailand	Database	N	Wrong outcome measured
266	Selkie et al.	Relationship between cyberbullying experiences and depressive symptoms in female college students	Database	N	Article inaccessible
267	Morais et al.	Cyberbullying: Emotional correlations	Database	N	Article inaccessible
268	Wu et al.	Online Disinhibition and Online Trolling Among Chinese College Students: The Mediation of the Dark Triad and the Moderation of Gender	Database	N	Article inaccessible
269	Wang et al.	Using Shattered Assumption Theory to Understand How Cyberbullying Victimization is Linked With Perceived Control Among Chinese College Students	Database	N	Wrong outcome measured
270	N/A	Committee Opinion No. 653: Concerns Regarding Social Media and Health Issues in Adolescents and Young Adults	Database	N	Duplicate
271	N/A	Committee Opinion No 653 Summary: Concerns Regarding Social Media and Health Issues in Adolescents and Young Adults	Database	N	Duplicate
272	Aboujaoude et al.	Cyberbullying: Review of an old problem gone viral	Database	N	Duplicate
273	Abrahamyan et al.	Exposure to violence and suicidal ideation among school-going adolescents	Database	N	Duplicate
274	Abreu et al.	Cyberbullying and LGBTQ Youth: A Systematic Literature Review and Recommendations for Prevention and Intervention	Database	N	Duplicate
275	Alavi et al.	Bullying victimization (Being Bullied) among adolescents referred for urgent psychiatric consultation: Prevalence and association with suicidality	Database	N	Duplicate
276	Albaladejo-Blázquez et al.	Health-related quality of life and mental health of adolescents involved in school bullying and homophobic verbal content bullying.	Database	N	Duplicate
277	Albdour et al.	The Impact of Cyberbullying on Physical and Psychological Health of Arab American Adolescents.	Database	N	Duplicate
278	Alhabash et al.	Between likes and shares: effects of emotional appeal and virality on the persuasiveness of anticyberbullying messages on Facebook.	Database	N	Duplicate
279	Alhaboby et al.	Cyber-Victimization of People With Chronic Conditions and Disabilities: A Systematic Review of Scope and Impact.	Database	N	Duplicate
280	Anderson et al.	Combating weight-based cyberbullying on Facebook with the dissenter effect.	Database	N	Duplicate
281	Anwar et al.	Workplace Cyberbullying and Interpersonal Deviance: Understanding the Mediating Effect of Silence and Emotional Exhaustion.	Database	N	Duplicate
282	Arató et al.	Cybervictimization and Cyberbullying: The Role of Socio-Emotional Skills.	Database	N	Duplicate
283	Athanasiou et al.	Cross-national aspects of cyberbullying victimization among 14-17-year-old adolescents across seven European countries.	Database	N	Duplicate
284	Baiden et al.	Examining the association between prescription opioid misuse and suicidal behaviors among adolescent high school students in the United States.	Database	N	Duplicate
285	Baiden et al.	Investigating the association between bullying victimization and suicidal ideation among adolescents: Evidence from the 2017 Youth Risk Behavior Survey.	Database	N	Duplicate
286	Baiden et al.	Examining the Association between Weapon Carrying on School Property and Suicide Attempt among Adolescents in the United States.	Database	N	Duplicate
287	Baiden et al.	Association between insufficient sleep and suicidal ideation among adolescents.	Database	N	Duplicate
288	Baker et al.	Bullying Victimization, Social Network Usage, and Delinquent Coping in a Sample of Urban Youth: Examining the Predictions of General Strain Theory.	Database	N	Duplicate
289	Barlett et al.	Predicting cyberbullying perpetration in emerging adults: A theoretical test of the Barlett Gentile Cyberbullying Model.	Database	N	Duplicate
290	Baroncelli et al.	Unique effects of different components of trait emotional intelligence in traditional bullying and cyberbullying.	Database	N	Duplicate
291	Bastiani et al.	Mental distress and sexual harassment in Italian university students	Database	N	Duplicate
292	Bauman et al.	Associations among bullying, cyberbullying, and suicide in high school students.	Database	N	Duplicate
293	Berardelli et al.	Lifestyle interventions and prevention of suicide.	Database	N	Duplicate
294	Bergmann et al.	Prevalence and correlates of cyberbullying perpetration. Findings from a German representative student survey.	Database	N	Duplicate
295	Berne et al.	Appearance-related cyberbullying: a qualitative investigation of characteristics, content, reasons, and effects.	Database	N	Duplicate
296	Berne et al.	High school students' suggestions for supporting younger pupils counteract cyberbullying.	Database	N	Duplicate
297	Bevilacqua et al.	The role of family and school-level factors in bullying and cyberbullying: A cross-sectional study.	Database	N	Duplicate
298	Bonell et al.	Broader impacts of an intervention to transform school environments on student behaviour and school functioning: Post hoc analyses from the INCLUSIVE cluster randomised controlled trial.	Database	N	Duplicate
299	Brighi et al.	Coping with cybervictimization: The role of direct confrontation and resilience on adolescent wellbeing.	Database	N	Duplicate
300	Brochado et al.	Cyberbullying Among Adolescents: The Influence of Different Modes of Inquiry.	Database	N	Duplicate
301	Broll et al.	Cyberbullying and Internalizing Difficulties among Indigenous Adolescents in Canada: Beyond the Effect of Traditional Bullying.	Database	N	Duplicate
302	Buckels et al.	Internet trolling and everyday sadism: Parallel effects on pain perception and moral judgment.	Database	N	Duplicate
303	Burgess Dowdell et al.	Risk Behaviors of High School Students Who Report Knowing Someone Who Self-Harms.	Database	N	Duplicate
304	Bussey et al.	Defending victims of cyberbullying: The role of self-efficacy and moral disengagement.	Database	N	Duplicate
305	Bussone et al.	Early-Life Interpersonal and Affective Risk Factors for Pathological Gaming.	Database	N	Duplicate
306	Callaghan et al.	Exploring traditional and cyberbullying among Irish adolescents.	Database	N	Duplicate
307	Calpbinici et al.	Virtual behaviors affecting adolescent mental health: The usage of Internet and mobile phone and cyberbullying.	Database	N	Duplicate
308	Calvete et al.	Internet-Risk Classes of Adolescents, Dispositional Mindfulness and Health-Related Quality of Life: A Mediational Model.	Database	N	Duplicate
309	Cantone et al.	Interventions on bullying and cyberbullying in schools: A systematic review.	Database	N	Duplicate
310	Carvalho et al.	Emotional Symptoms and Risk Behaviors in Adolescents: Relationships With Cyberbullying and Implications on Well-Being.	Database	N	Duplicate
311	Casañas et al.	EspaiJove.net- a school-based intervention programme to promote mental health and eradicate stigma in the adolescent population: study protocol for a cluster randomised controlled trial.	Database	N	Duplicate
312	Cassidy et al.	Adversity in university: Cyberbullying and its impacts on students, faculty and administrators.	Database	N	Duplicate
313	Cava et al.	Loneliness, depressive mood and cyberbullying victimization in adolescent victims of cyber dating violence.	Database	N	Duplicate
314	Cénat et al.	Cybervictimization and suicidality among French undergraduate Students: A mediation model.	Database	N	Duplicate
315	Chamizo-Nieto et al.	Gratitude and emotional intelligence as protective factors against cyber-aggression: Analysis of a mediation model.	Database	N	Duplicate
316	Chang et al.	Predictors of unwanted exposure to online pornography and online sexual solicitation of youth.	Database	N	Duplicate
317	Chang et al.	The relationship between parental mediation and Internet addiction among adolescents, and the association with cyberbullying and depression.	Database	N	Duplicate
318	Chang et al.	Relationships Among Cyberbullying, School Bullying, and Mental Health in Taiwanese Adolescents.	Database	N	Duplicate
319	Chang et al.	Cyberbullying and suicide ideation among Hong Kong adolescents: The mitigating effects of life satisfaction with family, classmates and academic results.	Database	N	Duplicate
320	Chen et al.	Emotional warmth and cyberbullying perpetration attitudes in college students: Mediation of trait gratitude and empathy.	Database	N	Duplicate
321	Chen et al.	Cyberbullying Victimization and Adolescent Drinking Behavior: Deviant Peer Affiliation as a Mediator and Personal Growth Initiative as a Moderator.	Database	N	Duplicate
322	Chen et al.	Family poly-victimization and cyberbullying among adolescents in a Chinese school sample.	Database	N	Duplicate
323	Chu et al.	Does bullying victimization really influence adolescents’ psychosocial problems? A three-wave longitudinal study in China.	Database	N	Duplicate
324	Cole et al.	Longitudinal and Incremental Relation of Cybervictimization to Negative Self-Cognitions and Depressive Symptoms in Young Adolescents.	Database	N	Duplicate
325	Cook et al.	Service providers’ perceptions of and responses to bullying of individuals with disabilities.	Database	N	Duplicate
326	Corcoran et al.	Online disinhibition and internet communication of non-suicidal self-injury.	Database	N	Duplicate
327	Coyne et al.	Instagrowth: A Longitudinal Growth Mixture Model of Social Media Time Use Across Adolescence.	Database	N	Duplicate
328	Cross et al.	A longitudinal study of the social and emotional predictors and consequences of cyber and traditional bullying victimisation.	Database	N	Duplicate
329	Cross et al.	Longitudinal impact of the Cyber Friendly Schools program on adolescents' cyberbullying behavior.	Database	N	Duplicate
330	Cunningham et al.	Modeling the anti-cyberbullying preferences of university students: Adaptive choice-based conjoint analysis.	Database	N	Duplicate
331	de Santisteban et al.	Prevalence and Risk Factors Among Minors for Online Sexual Solicitations and Interactions With Adults.	Database	N	Duplicate
332	den Hamer et al.	Cyberbullying behavior and adolescents' use of media with antisocial content: a cyclic process model.	Database	N	Duplicate
333	DeSmet et al.	Social media and lifestyles in youth mental health promotion.	Database	N	Duplicate
334	DeSmet et al.	Associations Between Bystander Reactions to Cyberbullying and Victims' Emotional Experiences and Mental Health.	Database	N	Duplicate
335	DeSmet et al.	Traditional and cyberbullying victimization as correlates of psychosocial distress and barriers to a healthy lifestyle among severely obese adolescents--a matched case-control study on prevalence and results from a cross-sectional study.	Database	N	Duplicate
336	Diomidous et al.	Social and psychological effects of the internet use.	Database	N	Duplicate
337	Doane et al.	Reducing cyberbullying: A theory of reasoned action-based video prevention program for college students.	Database	N	Duplicate
338	Dredge et al.	Risk factors associated with impact severity of cyberbullying victimization: a qualitative study of adolescent online social networking.	Database	N	Duplicate
339	Duarte et al.	Correlation of Minority Status, Cyberbullying, and Mental Health: A Cross-Sectional Study of 1031 Adolescents.	Database	N	Duplicate
340	Elipe et al.	Development and Validation of an Instrument to Assess the Impact of Cyberbullying: The Cybervictimization Emotional Impact Scale.	Database	N	Duplicate
341	Englander et al.	Back to the Drawing Board With Cyberbullying.	Database	N	Duplicate
342	Englander et al.	Defining cyberbullying.	Database	N	Duplicate
343	Escortell et al.	Cybervictimization, self-concept, aggressiveness, and school anxiety in school children: A structural equations analysis.	Database	N	Duplicate
344	Espelage et al.	Cyberbullying Prevention and Intervention Efforts: Current Knowledge and Future Directions.	Database	N	Duplicate
345	Every-Palmer et al.	Harassment, stalking, threats and attacks targeting New Zealand politicians: A mental health issue.	Database	N	Duplicate
346	Fahy et al.	Longitudinal Associations Between Cyberbullying Involvement and Adolescent Mental Health.	Database	N	Duplicate
347	Farber et al.	Children, Technology, Problems, and Preferences.	Database	N	Duplicate
348	Farley et al.	Exploring the impact of workplace cyberbullying on trainee doctors.	Database	N	Duplicate
349	Ferrara et al.	Cyberbullying a modern form of bullying: Let's talk about this health and social problem.	Database	N	Duplicate
350	Fisher et al.	Peer Cybervictimization Among Adolescents and the Associated Internalizing and Externalizing Problems: A Meta-Analysis.	Database	N	Duplicate
351	Fletcher et al.	Brief report: Cyberbullying perpetration and its associations with socio-demographics, aggressive behaviour at school, and mental health outcomes.	Database	N	Duplicate
352	Floros et al.	Adolescent Online Cyberbullying in Greece: The Impact of Parental Online Security Practices, Bonding, and Online Impulsiveness.	Database	N	Duplicate
353	Foody et al.	A review of cyberbullying legislation in Qatar: Considerations for policy makers and educators.	Database	N	Duplicate
354	Foody et al.	Bullying and cyberbullying studies in the school-aged population on the island of Ireland: A meta-analysis.	Database	N	Duplicate
355	Frankel et al.	Sexting, Risk Behavior, and Mental Health in Adolescents: An Examination of 2015 Pennsylvania Youth Risk Behavior Survey Data.	Database	N	Duplicate
356	Fredkove et al.	Association Among Internal Assets, Bullying, and Emotional Distress in Eighth Grade Students.	Database	N	Duplicate
357	Fridh et al.	Associations between self-injury and involvement in cyberbullying among mentally distressed adolescents in Scania, Sweden.	Database	N	Duplicate
358	Frisén et al.	Swedish pupils' suggested coping strategies if cyberbullied: differences related to age and gender.	Database	N	Duplicate
359	Fujikawa et al.	Bullying Across Late Childhood and Early Adolescence: A Prospective Cohort of Students Assessed Annually From Grades 3 to 8.	Database	N	Duplicate
360	Gámez-Guadix et al.	Longitudinal and reciprocal relations of cyberbullying with depression, substance use, and problematic internet use among adolescents.	Database	N	Duplicate
361	Gámez-Guadix et al.	Cyberbullying and psychological and behavioral health problems.	Database	N	Duplicate
362	Gansner et al.	Problematic Internet Use and Associated High-Risk Behavior in an Adolescent Clinical Sample: Results from a Survey of Psychiatrically Hospitalized Youth.	Database	N	Duplicate
363	Garaigordobil et al.	Psychometric Properties of the Cyberbullying Test, a Screening Instrument to Measure Cybervictimization, Cyberaggression, and Cyberobservation.	Database	N	Duplicate
364	Garaigordobil et al.	The Effectiveness of Cyberprogram 2.0 on Conflict Resolution Strategies and Self-Esteem.	Database	N	Duplicate
365	Garaigordobil et al.	Cyberaggression in adolescents of Bolivia: Connection with psychopathological symptoms, adaptive and predictor variables.	Database	N	Duplicate
366	García-Moya et al.	Bullying victimization prevalence and its effects on psychosomatic complaints: can sense of coherence make a difference?	Database	N	Duplicate
367	Gassó et al.	Sexting, mental health, and victimization among adolescents: A literature review.	Database	N	Duplicate
368	George et al.	Seven Fears and the Science of How Mobile Technologies May Be Influencing Adolescents in the Digital Age.	Database	N	Duplicate
369	Gibson-Young et al.	Are students with asthma at increased risk for being a victim of bullying in school or cyberspace? Findings from the 2011 Florida youth risk behavior survey.	Database	N	Duplicate
370	Gillespie et al.	Review and application of the National Academies of Sciences, Engineering, and Medicine bullying or cyberbullying recommendations for screening and lesbian, gay, bisexual, and transgender youth.	Database	N	Duplicate
371	Gini et al.	Peer victimization, cyberbullying, and suicide risk in children and adolescents.	Database	N	Duplicate
372	Gkiomisi et al.	Cyberbullying Among Greek High School Adolescents.	Database	N	Duplicate
373	Glover et al.	#KidsAnxiety and Social Media: A Review.	Database	N	Duplicate
374	Glowinski et al.	Editorial: Elevating the Narrative About Adverse Events During Development.	Database	N	Duplicate
375	Goebert et al.	The impact of cyberbullying on substance use and mental health in a multiethnic sample.	Database	N	Duplicate
376	González-Cabrera et al.	Relationship between cyberbullying and health-related quality of life in a sample of children and adolescents.	Database	N	Duplicate
377	González-Cabrera et al.	Joint association of bullying and cyberbullying in health-related quality of life in a sample of adolescents.	Database	N	Duplicate
378	González-Cabrera et al.	Cyberbullying in gifted students: Prevalence and psychological well-being in a Spanish sample.	Database	N	Duplicate
379	Görzig et al.	Adolescents' Viewing of Suicide-Related Web Content and Psychological Problems: Differentiating the Roles of Cyberbullying Involvement.	Database	N	Duplicate
380	Gosling et al.	Internet research in psychology.	Database	N	Duplicate
381	Hadjipanayis et al.	Social media and children: what is the paediatrician’s role?	Database	N	Duplicate
382	Hamm et al.	Prevalence and effect of cyberbullying on children and young people: A scoping review of social media studies.	Database	N	Duplicate
383	Han et al.	Bullying and Suicidality in Urban Chinese Youth: The Role of Teacher-Student Relationships.	Database	N	Duplicate
384	Heiman et al.	Patterns of Coping With Cyberbullying: Emotional, Behavioral, and Strategic Coping Reactions Among Middle School Students.	Database	N	Duplicate
385	Heirman et al.	Predicting adolescent perpetration in cyberbullying: An application of the theory of planned behavior.	Database	N	Duplicate
386	Helweg-Larsen et al.	Predictors and protective factors for adolescent Internet victimization: Results from a 2008 nationwide Danish youth survey.	Database	N	Duplicate
387	Hinduja et al.	Bullying, cyberbullying, and suicide.	Database	N	Duplicate
388	Hinduja et al.	Bullying, cyberbullying, and suicide.	Database	N	Duplicate
389	Hoge et al.	Digital media, anxiety, and depression in children.	Database	N	Duplicate
390	Hutson et al.	Cyberbullying in Adolescence: A Concept Analysis.	Database	N	Duplicate
391	Hutson et al.	Systematic Review of Cyberbullying Interventions for Youth and Parents With Implications for Evidence-Based Practice.	Database	N	Duplicate
392	Islam et al.	Bullying victimization, mental disorders, suicidality and self-harm among Australian high schoolchildren: Evidence from nationwide data.	Database	N	Duplicate
393	Jacobs et al.	Online Pestkoppenstoppen: systematic and theory-based development of a web-based tailored intervention for adolescent cyberbully victims to combat and prevent cyberbullying.	Database	N	Duplicate
394	Jadambaa et al.	Prevalence of traditional bullying and cyberbullying among children and adolescents in Australia: A systematic review and meta-analysis.	Database	N	Duplicate
395	Jenaro et al.	Anxiety and Depression in Cyberbullied College Students: A Retrospective Study.	Database	N	Duplicate
396	John et al.	Self-Harm, Suicidal Behaviours, and Cyberbullying in Children and Young People: Systematic Review.	Database	N	Duplicate
397	Jun et al.	A study on the cause analysis of cyberbullying in Korean adolescents.	Database	N	Duplicate
398	Jung et al.	Cyberbullying, problematic internet use, and psychopathologic symptoms among Korean youth.	Database	N	Duplicate
399	Kaiser et al.	Cyberbullying status and mental health in Norwegian adolescents.	Database	N	Duplicate
400	Keelan et al.	The interpersonal worlds of bullies: parents, peers, and partners.	Database	N	Duplicate
401	Kelly et al.	Social Media Use and Adolescent Mental Health: Findings From the UK Millennium Cohort Study.	Database	N	Duplicate
402	Kenny et al.	Factors associated with cyber-victimization among immigrants and non-immigrants in Canada: a cross-sectional nationally-representative study.	Database	N	Duplicate
403	Kern et al.	Adapting social neuroscience measures for schizophrenia clinical trials, part 2: Trolling the depths of psychometric properties.	Database	N	Duplicate
404	Keum et al.	Racism in digital era: Development and initial validation of the Perceived Online Racism Scale (PORS v1.0).	Database	N	Duplicate
405	Khan et al.	A whale of a challenge for Pakistan and the World.	Database	N	Duplicate
406	Khine et al.	Assessing risk factors and impact of cyberbullying victimization among university students in Myanmar: A cross-sectional study.	Database	N	Duplicate
407	Kim et al.	Cyberbullying and Victimization and Youth Suicide Risk: The Buffering Effects of School Connectedness.	Database	N	Duplicate
408	Kim et al.	Cyberbullying victimization and its association with health across the life course: A Canadian population study.	Database	N	Duplicate
409	Kim et al.	Cyberbullying Victimization and Adolescent Mental Health: Evidence of Differential Effects by Sex and Mental Health Problem Type.	Database	N	Duplicate
410	Kim et al.	Sex Differences in the Association Between Cyberbullying Victimization and Mental Health, Substance Use, and Suicidal Ideation in Adolescents.	Database	N	Duplicate
411	Kim et al.	Optimistic bias and Facebook use: self-other discrepancies about potential risks and benefits of Facebook use.	Database	N	Duplicate
412	Kim et al.	Peer victimization, depression, and sexual risk behaviors among high school youth in the United States: a gender-based approach.	Database	N	Duplicate
413	Kindrick et al.	Sadness, suicide, and bullying in Arkansas: results from the Youth Risk Behavior Survey -- 2011.	Database	N	Duplicate
414	Kowalski et al.	Racial differences in cyberbullying from the perspective of victims and perpetrators.	Database	N	Duplicate
415	Kowalski et al.	Bullying in the digital age: a critical review and meta-analysis of cyberbullying research among youth.	Database	N	Duplicate
416	Kowalski et al.	Psychological, physical, and academic correlates of cyberbullying and traditional bullying.	Database	N	Duplicate
417	Kranhold et al.	Bullying experiences in outpatients of a child and adolescent psychotherapy centre-A particularly vulnerable group?	Database	N	Duplicate
418	Krešić Ćorić et al.	Bullying through the Internet - Cyberbullying.	Database	N	Duplicate
419	Kwan et al.	Cyberbullying and Children and Young People's Mental Health: A Systematic Map of Systematic Reviews.	Database	N	Duplicate
420	Kwon et al.	Sleep Quality as a Mediator of the Relationship Between Cyber Victimization and Depression.	Database	N	Duplicate
421	Landstedt et al.	Bullying, cyberbullying, and mental health in young people.	Database	N	Duplicate
422	Lazuras et al.	Moral disengagement and risk prototypes in the context of adolescent cyberbullying: Findings from two countries.	Database	N	Duplicate
423	Le et al.	Temporal patterns and predictors of bullying roles among adolescents in Vietnam: a school-based cohort study.	Database	N	Duplicate
424	Le et al.	Longitudinal associations between bullying and mental health among adolescents in Vietnam.	Database	N	Duplicate
425	Lee et al.	Association between body mass index and health outcomes among adolescents: the mediating role of traditional and cyber bullying victimization.	Database	N	Duplicate
426	Lee et al.	Sexting: What's Law Got to Do with It?	Database	N	Duplicate
427	Leemis et al.	Traditional and cyber bullying and sexual harassment: A longitudinal assessment of risk and protective factors.	Database	N	Duplicate
428	Li et al.	Mediating effects of emotional symptoms on the association between homophobic bullying victimization and problematic internet/smartphone use among gay and bisexual men in Taiwan.	Database	N	Duplicate
429	Li et al.	Multi-dimensional factors associated with illegal substance use among gay and bisexual men in Taiwan.	Database	N	Duplicate
430	Lin et al.	Internet addiction mediates the association between cyber victimization and psychological and physical symptoms: moderation by physical exercise	Database	N	Duplicate
431	Liu et al.	The longitudinal influence of cyberbullying victimization on depression and posttraumatic stress symptoms: The mediation role of rumination.	Database	N	Duplicate
432	Liu et al.	Mindfulness and Cyberbullying Among Chinese Adolescents: The Mediating Roles of Perceived Social Support and Empathy.	Database	N	Duplicate
433	Lobban et al.	IMPlementation of An online Relatives' Toolkit for psychosis or bipolar (IMPART study): iterative multiple case study to identify key factors impacting on staff uptake and use.	Database	N	Duplicate
434	Longobardi et al.	Cyberbullying and cybervictimization among preadolescents: Does time perspective matter?	Database	N	Duplicate
435	Lopez-Castroman et al.	Mining social networks to improve suicide prevention: A scoping review.	Database	N	Duplicate
436	López-Meneses et al.	Socioeconomic effects in cyberbullying: Global research trends in the educational context.	Database	N	Duplicate
437	Lucas-Molina et al.	The potential role of subjective wellbeing and gender in the relationship between bullying or cyberbullying and suicidal ideation.	Database	N	Duplicate
438	Luk et al.	Sexual orientation and depressive symptoms in adolescents.	Database	N	Duplicate
439	Ma et al.	Dying online: live broadcasts of Chinese emerging adult suicides and crisis response behaviors.	Database	N	Duplicate
440	Ma et al.	A new technique to measure online bullying: Online computerized adaptive testing.	Database	N	Duplicate
441	March et al.	High Esteem and Hurting Others Online: Trait Sadism Moderates the Relationship Between Self-Esteem and Internet Trolling.	Database	N	Duplicate
442	Marco et al.	Is Cybervictimization Associated with Body Dissatisfaction, Depression, and Eating Disorder Psychopathology?	Database	N	Duplicate
443	Marganski et al.	Intimate Partner Violence Victimization in the Cyber and Real World: Examining the Extent of Cyber Aggression Experiences and Its Association With In-Person Dating Violence.	Database	N	Duplicate
444	Marr et al.	Cyberbullying and cybervictimization: Does gender matter?	Database	N	Duplicate
445	Martínez-Monteagudo et al.	Relationship between suicidal thinking, anxiety, depression and stress in university students who are victims of cyberbullying.	Database	N	Duplicate
446	Martínez-Monteagudo et al.	Cyberbullying, aggressiveness, and emotional intelligence in adolescence.	Database	N	Duplicate
447	Martínez-Monteagudo et al.	Cyberbullying and social anxiety: A latent class analysis among spanish adolescents.	Database	N	Duplicate
448	Mateu et al.	Cyberbullying and post-traumatic stress symptoms in UK adolescents.	Database	N	Duplicate
449	McHugh et al.	OMG U #Cyberbully! An Exploration of Public Discourse About Cyberbullying on Twitter.	Database	N	Duplicate
450	Medrano et al.	Assessing the Links of Sexting, Cybervictimization, Depression, and Suicidal Ideation Among University Students.	Database	N	Duplicate
451	Mehari et al.	Cyberbullying prevention: Insight and recommendations from youths, parents, and paediatricians.	Database	N	Duplicate
452	Méndez et al.	Profiles of problematic internet use in bullying and cyberbullying among adolescents.	Database	N	Duplicate
453	Méndez et al.	Emotional intelligence, bullying, and cyberbullying in adolescents.	Database	N	Duplicate
454	Merrill et al.	Risk and protective factors associated with being bullied on school property compared with cyberbullied.	Database	N	Duplicate
455	Messias et al.	School bullying, cyberbullying, or both: Correlates of teen suicidality in the 2011 CDC youth risk behavior survey.	Database	N	Duplicate
456	Mishna et al.	Social media, cyber-aggression and student mental health on a university campus.	Database	N	Duplicate
457	Mitchell et al.	Twenty-Five and Up (25Up) Study: A New Wave of the Brisbane Longitudinal Twin Study.	Database	N	Duplicate
458	Mitchell et al.	Past Year Technology-Involved Peer Harassment Victimization and Recent Depressive Symptoms and Suicide Ideation Among a National Sample of Youth.	Database	N	Duplicate
459	Mitchell et al.	Retrospective Cyberbullying and Suicide Ideation: The Mediating Roles of Depressive Symptoms, Perceived Burdensomeness, and Thwarted Belongingness.	Database	N	Duplicate
460	Modecki et al.	Mapping Developmental Precursors of Cyber-Aggression: Trajectories of Risk Predict Perpetration and Victimization.	Database	N	Duplicate
461	Moreno et al.	Applying Natural Language Processing to Evaluate News Media Coverage of Bullying and Cyberbullying.	Database	N	Duplicate
462	Morin et al.	Adjustment outcomes of victims of cyberbullying: The role of personal and contextual factors.	Database	N	Duplicate
463	Myers et al.	Cyberbullying across the lifespan of education: Issues and interventions from school to university.	Database	N	Duplicate
464	Na et al.	College student engaging in cyberbullying victimization: cognitive appraisals, coping strategies, and psychological adjustments.	Database	N	Duplicate
465	Nagamitsu et al.	Prevalence and associated factors of suicidality in Japanese adolescents: Results from a population-based questionnaire survey.	Database	N	Duplicate
466	Napoletano et al.	The View From the Bottom: Relative Deprivation and Bullying Victimization in Canadian Adolescents.	Database	N	Duplicate
467	Nguyen et al.	Relationships among cyberbullying, parental attitudes, self-harm and suicidal behavior among adolescents: results from a school-based survey in Vietnam.	Database	N	Duplicate
468	Nicolai et al.	Retrospective Experiences of Cyberbullying and Emotional Outcomes on Young Adults Who Stutter.	Database	N	Duplicate
469	Nikolaou et al.	Does cyberbullying impact youth suicidal behaviors?	Database	N	Duplicate
470	Niu et al.	Cyberbullying victimization and adolescent depression: The mediating role of psychological security and the moderating role of growth mindset.	Database	N	Duplicate
471	Nixon et al.	Current perspectives: The impact of cyberbullying on adolescent health.	Database	N	Duplicate
472	O'Reilly et al.	Is social media bad for mental health and wellbeing? Exploring the perspectives of adolescents.	Database	N	Duplicate
473	Ojeda et al.	Longitudinal relationships between sexting and involvement in both bullying and cyberbullying.	Database	N	Duplicate
474	Olenik-Shemesh et al.	Bystanders' Behavior in Cyberbullying Episodes: Active and Passive Patterns in the Context of Personal-Socio-Emotional Factors.	Database	N	Duplicate
475	Ong et al.	Confronting online social aggression in Hong Kong: A wake-up call.	Database	N	Duplicate
476	Ortega et al.	The Emotional Impact of Bullying and Cyberbullying on Victims: A European Cross-National Study.	Database	N	Duplicate
477	Pabian et al.	An Investigation of Short-Term Longitudinal Associations Between Social Anxiety and Victimization and Perpetration of Traditional Bullying and Cyberbullying.	Database	N	Duplicate
478	Palladino et al.	Online and offline peer led models against bullying and cyberbullying.	Database	N	Duplicate
479	Palladino et al.	How to stop victims’ suffering? Indirect effects of an anti-bullying program on internalizing symptoms.	Database	N	Duplicate
480	Patchin et al.	Cyberbullying among adolescents: Implications for empirical research.	Database	N	Duplicate
481	Patchin et al.	Digital Self-Harm Among Adolescents.	Database	N	Duplicate
482	Peng et al.	Associations between Chinese adolescents subjected to traditional and cyber bullying and suicidal ideation, self-harm and suicide attempts.	Database	N	Duplicate
483	Pingault et al.	Assessing the consequences of cyberbullying on mental health.	Database	N	Duplicate
484	Pinto et al.	Challenges and opportunities for addressing adolescent cyberbullying within the context of clinically meaningful psychological outcomes.	Database	N	Duplicate
485	Priebe et al.	Online or off-line victimisation and psychological well-being: A comparison of sexual-minority and heterosexual youth.	Database	N	Duplicate
486	Przybylski et al.	Cyberbullying and adolescent well-being in England: a population-based cross-sectional study.	Database	N	Duplicate
487	Quintana-Orts et al.	Traditional bullying, cyberbullying and mental health in early adolescents: Forgiveness as a protective factor of peer victimisation.	Database	N	Duplicate
488	Quintana-Orts et al.	A serial mediation model of the relationship between cybervictimization and cyberaggression: The role of stress and unforgiveness motivations.	Database	N	Duplicate
489	Radovic et al.	Depressed adolescents' positive and negative use of social media.	Database	N	Duplicate
490	Rana et al.	Prevalence and correlates of bullying perpetration and victimization among school-going adolescents in Chandigarh, North India.	Database	N	Duplicate
491	Ranney et al.	PTSD, cyberbullying and peer violence: Prevalence and correlates among adolescent emergency department patients.	Database	N	Duplicate
492	Ranney et al.	What Counts?: A Qualitative Study of Adolescents’ Lived Experience With Online Victimization and Cyberbullying.	Database	N	Duplicate
493	Reed et al.	Cyber Sexual Harassment: Prevalence and association with substance use, poor mental health, and STI history among sexually active adolescent girls.	Database	N	Duplicate
494	Rengasamy et al.	Contemporary Characteristics and Lethality Correlates of Serious Suicide Attempts in Children and Adolescents.	Database	N	Duplicate
495	Rey et al.	The relationship between personal resources and depression in a sample of victims of cyberbullying: Comparison of groups with and without symptoms of depression.	Database	N	Duplicate
496	Rivas et al.	Mental health-related behaviors and discussions among young adults: Analysis and classification.	Database	N	Duplicate
497	Rodelli et al.	Which healthy lifestyle factors are associated with a lower risk of suicidal ideation among adolescents faced with cyberbullying?	Database	N	Duplicate
498	Rodríguez-Enríquez et al.	Cybervictimization among secondary students: social networking time, personality traits and parental education.	Database	N	Duplicate
499	Rodríguez-Enríquez et al.	Alcohol and tobacco consumption, personality, and cybervictimization among adolescents.	Database	N	Duplicate
500	Romero et al.	Examining suicidality, bullying, and gun carrying among Latina/o youth over 10 years.	Database	N	Duplicate
501	Romero-Abrio et al.	Family communication problems, psychosocial adjustment and cyberbullying.	Database	N	Duplicate
502	Rose et al.	Longitudinal Associations between Cybervictimization and Mental Health among U.S. Adolescents.	Database	N	Duplicate
503	Royuela-Colomer et al.	The Protective Role of Dispositional Mindfulness Against the Perpetuation of Cyberbullying Victimization and Perpetration Among Adolescents.	Database	N	Duplicate
504	Runions et al.	Toward a Conceptual Model of Motive and Self-Control in Cyber-Aggression: Rage, Revenge, Reward, and Recreation.	Database	N	Duplicate
505	Runions et al.	Online Moral Disengagement, Cyberbullying, and Cyber-Aggression.	Database	N	Duplicate
506	Runions et al.	Disentangling functions of online aggression: The Cyber-Aggression Typology Questionnaire (CATQ).	Database	N	Duplicate
507	Saltz et al.	Cyberbullying and its relationship to current symptoms and history of early life trauma: A study of adolescents in an acute inpatient psychiatric unit.	Database	N	Duplicate
508	Samara et al.	Bullying and cyberbullying: Their legal status and use in psychological assessment.	Database	N	Duplicate
509	Sampasa-Kanyinga et al.	Bullying involvement, psychological distress, and short sleep duration among adolescents.	Database	N	Duplicate
510	Sampasa-Kanyinga et al.	Associations between the Canadian 24 h movement guidelines and different types of bullying involvement among adolescents.	Database	N	Duplicate
511	Sampasa-Kanyinga et al.	Use of Social Networking Sites and Risk of Cyberbullying Victimization: A Population-Level Study of Adolescents.	Database	N	Duplicate
512	Sampasa-Kanyinga et al.	Social networking sites and mental health problems in adolescents: The mediating role of cyberbullying victimization.	Database	N	Duplicate
513	Sampasa-Kanyinga et al.	Cyberbullying victimisation and internalising and externalising problems among adolescents: The moderating role of parent-child relationship and child's sex.	Database	N	Duplicate
514	Sampasa-Kanyinga et al.	Breakfast skipping is associated with cyberbullying and school bullying victimization. A school-based cross-sectional study.	Database	N	Duplicate
515	Sampasa-Kanyinga et al.	Associations between cyberbullying and school bullying victimization and suicidal ideation, plans and attempts among Canadian schoolchildren.	Database	N	Duplicate
516	Sedgwick et al.	Social media, internet use and suicide attempts in adolescents.	Database	N	Duplicate
517	Selkie et al.	Ideas for addressing electronic harassment among adolescents attending a video blogging convention.	Database	N	Duplicate
518	Selkie et al.	Cyberbullying, depression, and problem alcohol use in female college students: a multisite study.	Database	N	Duplicate
519	Shaw et al.	Do social support and eating family meals together play a role in promoting resilience to bullying and cyberbullying in Scottish school children?	Database	N	Duplicate
520	Silveira et al.	The impact of cyberbullying on schoolchildren's dental anxiety in Brazil: A cross-sectional multi-level study.	Database	N	Duplicate
521	Simckes et al.	Access to a Loaded Gun Without Adult Permission and School-Based Bullying.	Database	N	Duplicate
522	Sittichai et al.	Information technology use and cyberbullying behavior in South Thailand: A test of the goldilocks hypothesis.	Database	N	Duplicate
523	Spears et al.	Cyberbullying, help-seeking and mental health in young Australians: implications for public health.	Database	N	Duplicate
524	Sun et al.	The link between childhood psychological maltreatment and cyberbullying perpetration attitudes among undergraduates: Testing the risk and protective factors.	Database	N	Duplicate
525	Suzuki et al.	Cyberbullying and adolescent mental health.	Database	N	Duplicate
526	Tarlow et al.	The role of empathy and social anxiety in Latinx adolescents' indirect peer aggression during the transition to high school.	Database	N	Duplicate
527	Taylor et al.	The social dynamics of lung cancer talk on Twitter, Facebook and Macmillan.org.uk.	Database	N	Duplicate
528	Teale Sapach et al.	Can words be worse than stones? Understanding distressing social events and their relationship with social anxiety.	Database	N	Duplicate
529	Thomas et al.	Two sides to the story: Adolescent and parent views on harmful intention in defining school bullying.	Database	N	Duplicate
530	Thomas et al.	Development and validation of the Bullying and Cyberbullying Scale for Adolescents: A multi-dimensional measurement model.	Database	N	Duplicate
531	Thomée et al.	Mobile phone use and mental health. A review of the research that takes a psychological perspective on exposure.	Database	N	Duplicate
532	Tian et al.	Effects of Cyberbullying and Cybervictimization on Early Adolescents' Mental Health: Differential Mediating Roles of Perceived Peer Relationship Stress.	Database	N	Duplicate
533	Tiiri et al.	Did Bullying Victimization Decrease After Nationwide School-Based Antibullying Program? A Time-Trend Study.	Database	N	Duplicate
534	Trnka et al.	An integrative review of coping related to problematic computer use in adolescence.	Database	N	Duplicate
535	Trompeter et al.	Cyber Victimization and Internalizing Difficulties: The Mediating Roles of Coping Self-Efficacy and Emotion Dysregulation.	Database	N	Duplicate
536	Tural Hesapcioglu et al.	Traditional and cyberbullying co-occurrence and its relationship to psychiatric symptoms.	Database	N	Duplicate
537	Uçar et al.	Risky cyber behaviors in adolescents with depression: A case control study.	Database	N	Duplicate
538	Underwood et al.	The power and the pain of adolescents' digital communication: Cyber victimization and the perils of lurking.	Database	N	Duplicate
539	Urano et al.	Cyber bullying victimization and adolescent mental health: The differential moderating effects of intrapersonal and interpersonal emotional competence.	Database	N	Duplicate
540	Vaillancourt et al.	Cyberbullying in Children and Youth: Implications for Health and Clinical Practice.	Database	N	Duplicate
541	Van Cleemput et al.	Personal characteristics and contextual factors that determine "helping," "joining in," and "doing nothing" when witnessing cyberbullying.	Database	N	Duplicate
542	van der Zwaan et al.	User validation of an empathic virtual buddy against cyberbullying.	Database	N	Duplicate
543	van der Zwaan et al.	User validation of an empathic virtual buddy against cyberbullying.	Database	N	Duplicate
544	van der Zwaan et al.	User validation of an empathic virtual buddy against cyberbullying.	Database	N	Duplicate
545	van Geel et al.	Does cyberbullying predict internalizing problems and conduct problems when controlled for traditional bullying?	Database	N	Duplicate
546	Van Geel et al.	Relationship between peer victimization, cyberbullying, and suicide in children and adolescents ameta-analysis.	Database	N	Duplicate
547	Van Ouytsel et al.	Correlates of cyberbullying and how school nurses can respond.	Database	N	Duplicate
548	Vieno et al.	Cybervictimization and somatic and psychological symptoms among Italian middle school students.	Database	N	Duplicate
549	Waasdorp et al.	Ten-year trends in bullying and related attitudes among 4th- to 12th-graders.	Database	N	Duplicate
550	Wachs et al.	Do emotional components of Alexithymia mediate the interplay between cyberbullying victimization and perpetration?	Database	N	Duplicate
551	Wachs et al.	Correlates of Mono- and Dual-Victims of Cybergrooming and Cyberbullying: Evidence from Four Countries.	Database	N	Duplicate
552	Wachs et al.	Cybergrooming: Risk factors, coping strategies and associations with cyberbullying.	Database	N	Duplicate
553	Wachs et al.	Understanding the overlap between cyberbullying and cyberhate perpetration: Moderating effects of toxic online disinhibition.	Database	N	Duplicate
554	Walls et al.	Gender Identity, Sexual Orientation, Mental Health, and Bullying as Predictors of Partner Violence in a Representative Sample of Youth.	Database	N	Duplicate
555	Wang et al.	Victimization of traditional and cyber bullying during childhood and their correlates among adult gay and bisexual men in taiwan: A retrospective study.	Database	N	Duplicate
556	Wang et al.	I felt angry, but I couldn't do anything about it: a qualitative study of cyberbullying among Taiwanese high school students.	Database	N	Duplicate
557	Wang et al.	Overlap of traditional bullying and cyberbullying and correlates of bullying among Taiwanese adolescents: a cross-sectional study	Database	N	Duplicate
558	Wang et al.	Study on the relationship between traditional bullying, cyberbullying and depression in adolescents	Database	N	Duplicate
559	Wang et al.	Cyberbullying and depression among Chinese college students: A moderated mediation model of social anxiety and neuroticism	Database	N	Duplicate
560	Waqas et al.	Mapping online hate: A scientometric analysis on research trends and hotspots in research on online hate	Database	N	Duplicate
561	Watkins et al.	The Cyber Aggression in Relationships Scale: A New Multidimensional Measure of Technology-Based Intimate Partner Aggression	Database	N	Duplicate
562	Waytz et al.	Does Online Technology Make Us More or Less Sociable? A Preliminary Review and Call for Research	Database	N	Duplicate
563	Weber et al.	Blaming the victim: the effects of extraversion and information disclosure on guilt attributions in cyberbullying	Database	N	Duplicate
564	Williams et al.	Adolescents Transitioning to High School: Sex Differences in Bullying Victimization Associated With Depressive Symptoms, Suicide Ideation, and Suicide Attempts	Database	N	Duplicate
565	Wolke	Cyberbullying: how big a deal is it?	Database	N	Duplicate
566	Wolke et al.	Cyberbullying: a storm in a teacup?	Database	N	Duplicate
567	Wright et al.	Cyber Victimization and Depression among Adolescents with Autism Spectrum Disorder: The Buffering Effects of Parental Mediation and Social Support	Database	N	Duplicate
568	Wright et al.	Kicking the digital dog: a longitudinal investigation of young adults' victimization and cyber-displaced aggression	Database	N	Duplicate
569	Wright et al.	Adolescents’ psychological consequences and cyber victimization: The moderation of school-belongingness and ethnicity	Database	N	Duplicate
570	Wu et al.	Homoprejudiced violence among Chinese men who have sex with men: a cross-sectional analysis in Guangzhou, China	Database	N	Duplicate
571	Yang et al.	Cyberbullying victimization and student engagement among adolescents: Does school climate matter?	Database	N	Duplicate
572	Yang	Coping strategies, cyberbullying behaviors, and depression among Chinese netizens during the COVID-19 pandemic: a web-based nationwide survey	Database	N	Duplicate
573	Yen et al.	Cyberbullying among male adolescents with attention-deficit/hyperactivity disorder: Prevalence, correlates, and association with poor mental health status	Database	N	Duplicate
574	You et al.	Development of a Quantitative Model on Adolescent Cyberbullying Victims in Korea: A System Dynamics Approach	Database	N	Duplicate
575	Young et al.	Social Representation of Cyberbullying and Adolescent Suicide: A Mixed-Method Analysis of News Stories	Database	N	Duplicate
576	Yuchang et al.	The Differential Victimization Associated With Depression and Anxiety in Cross-Cultural Perspective: A Meta-Analysis	Database	N	Duplicate
577	Yudes et al.	Predictive factors of cyberbullying perpetration amongst spanish adolescents	Database	N	Duplicate
578	Zaborskis et al.	The Association Between Cyberbullying, School Bullying, and Suicidality Among Adolescents	Database	N	Duplicate
579	Zagorscak et al.	Efficacy of Cyberbullying Prevention on Somatic Symptoms-Randomized Controlled Trial Applying a Reasoned Action Approach	Database	N	Duplicate
580	Zhang et al.	Cyberbullying involvement and psychological distress among chinese adolescents: The moderating effects of family cohesion and school cohesion	Database	N	Duplicate
581	Zsila et al.	Anger rumination and unjust world beliefs moderate the association between cyberbullying victimization and psychiatric symptoms	Database	N	Duplicate
582	Didden et al.	Cyberbullying among students with intellectual and developmental disability in special education settings.	Database	N	Duplicate
583	Juvonen et al.	Extending the school grounds?--Bullying experiences in cyberspace.	Database	N	Duplicate
584	Gong et al.	Bullying Victimization and Developmental Trajectories of Internalizing and Externalizing Problems: The Moderating Role of Locus of Control Among Children.	Database	N	Duplicate
585	Rothman et al.	The Psychometric Properties of the Measure of Adolescent Relationship Harassment and Abuse (MARSHA) With a Nationally Representative Sample of U.S. Youth.	Database	N	Duplicate
586	Jones et al.	Ganging up or sticking together? Group processes and children's responses to text-message bullying.	Database	N	Duplicate
587	Agley et al.	Effects of ACT Out! Social Issue Theater on Social-Emotional Competence and Bullying in Youth and Adolescents: Cluster Randomized Controlled Trial.	Database	N	Duplicate
588	Sourander et al.	Psychosocial risk factors associated with cyberbullying among adolescents: a population-based study.	Database	N	Duplicate
589	Trolle et al.	Feasibility of 2 × 24-h dietary recalls combined with a food-recording booklet, using EPIC-Soft, among schoolchildren	Database	N	Duplicate
590	Elgar et al.	Cyberbullying victimization and mental health in adolescents and the moderating role of family dinners	Database	N	Duplicate
591	Parris et al.	The internet is a mask: High school students' suggestions for preventing cyberbullying	Database	N	Duplicate
592	Schultze-Krumbholz et al.	Promotion of media competence and prevention of cyberbullying using the medienhelden program: Results from an evaluation study	Database	N	Duplicate
593	Richards et al.	Impact of social media on the health of children and young people	Database	N	Duplicate
594	Condon et al.	GP views on their role in bullying disclosure by children and young people in the community	Database	N	Duplicate
595	Hu et al.	Cyberbullying Victimization and Perpetration in Adolescents with High-Functioning Autism Spectrum Disorder: Correlations with Depression, Anxiety, and Suicidality	Database	N	Duplicate
596	Kircaburun et al.	Childhood Emotional Abuse and Cyberbullying Perpetration: The Role of Dark Personality Traits	Database	N	Duplicate
597	Lopez-Fernandes et al.	Female gaming, gaming addiction, and the role of women within gaming culture: A narrative literature review	Database	N	Duplicate
598	Pérez-Fuentes et al.	Self-Expressive Creativity in the Adolescent Digital Domain: Personality, Self-Esteem, and Emotions	Database	N	Duplicate
599	Quintana-Orts et al.	Beyond Cyberbullying: Investigating When and How Cybervictimization Predicts Suicidal Ideation	Database	N	Duplicate
600	Quintana-Orts et al.	The Relationship Between Forgiveness, Bullying, and Cyberbullying in Adolescence: A Systematic Review	Database	N	Duplicate
601	Strohacker et al.	Gender, Bullying Victimization, Depressive Symptoms, and Suicidality	Database	N	Duplicate
602	Viner et al.	Roles of cyberbullying, sleep, and physical activity in mediating the effects of social media use on mental health and wellbeing among young people in England: a secondary analysis of longitudinal data	Database	N	Duplicate
603	Wang et al.	Gender Differences Between Student-Student Relationship and Cyberbullying Perpetration: An Evolutionary Perspective	Database	N	Duplicate
604	Yuan et al.	Longitudinal cross-lagged analyses between cyberbullying perpetration, mindfulness and depression among Chinese high school students	Database	N	Duplicate
605	Zhu et al.	Parent-Child Attachment Moderates the Associations Between Cyberbullying Victimization and Adolescents' Health/Mental Health Problems: An Exploration of Cyberbullying Victimization Among Chinese Adolescents	Database	N	Duplicate
606	Al Qudah et al.	Psychological Security, Psychological Loneliness, and Age as the Predictors of Cyber-Bullying Among University Students	Database	N	Duplicate
607	Baroncelli et al.	Triarchic Model Traits as Predictors of Bullying and Cyberbullying in Adolescence	Database	N	Duplicate
608	Brandau et al.	Surviving Cyberbullying: A Thematic Analysis of Online Videos	Database	N	Duplicate
609	Bright et al.	Child Safety Matters: Randomized Control Trial of a School-Based, Child Victimization Prevention Curriculum	Database	N	Duplicate
610	Koric et al.	Bullying through the internet-cyberbullying	Database	N	Duplicate
611	Englander et al.	SEXTING IN LGBT YOUTH	Database	N	Duplicate
612	Geng et al.	If You Love Me, You Must Do... Parental Psychological Control and Cyberbullying Perpetration Among Chinese Adolescents	Database	N	Duplicate
613	Hellfeldt et al.	Cyberbullying and psychological well-being in young adolescence: the potential protective mediation effects of social support from family, friends, and teachers	Database	N	Duplicate
614	Hinduja et al.	Digital Dating Abuse Among a National Sample of U.S. Youth	Database	N	Duplicate
615	Jiang et al.	Difficulties in Emotion Regulation and Cyberbullying Among Chinese Adolescents: A Mediation Model of Loneliness and Depression	Database	N	Duplicate
616	Liu et al.	Cyberbullying victimization and problematic Internet use among Chinese adolescents: Longitudinal mediation through mindfulness and depression	Database	N	Duplicate
617	Ng et al.	The Effectiveness of Educational Interventions on Traditional Bullying and Cyberbullying Among Adolescents: A Systematic Review and Meta-Analysis	Database	N	Duplicate
618	Parris et al.	Exploring Social Media Rumination: Associations With Bullying, Cyberbullying, and Distress	Database	N	Duplicate
619	Santos et al.	Cyberbullying in Adolescents: Resilience as a Protective Factor of Mental Health Outcomes	Database	N	Duplicate
620	Stevens et al.	Cyber Stalking, Cyber Harassment, and Adult Mental Health: A Systematic Review	Database	N	Duplicate
621	Twenge	Increases in Depression, Self-Harm, and Suicide Among U.S. Adolescents After 2012 and Links to Technology Use: Possible Mechanisms	Database	N	Duplicate
622	Xu et al.	School Bullying Among Vocational School Students in China: Prevalence and Associations With Personal, Relational, and School Factors	Database	N	Duplicate
623	Yang et al.	Prevalence and Interpersonal Correlates of Internet Gaming Disorders among Chinese Adolescents	Database	N	Duplicate
624	Zhao et al.	Association Among Maltreatment, Bullying and Mental Health, Risk Behavior and Sexual Attraction in Chinese Students	Database	N	Duplicate
625	Weinsten	Problematic Social Networking Site use-effects on mental health and the brain	Database	N	Duplicate
626	Thabrew et al.	Editorial: Control alt delete – technology and children's mental health	Database	N	Duplicate
627	Tarriño-Concejero et al.	Dating violence and its relationship with anxiety, depression, and stress in young Andalusian university students	Database	N	Duplicate
628	Rakoff et al.	Cross-sectional Study of Factors Associated With Suicide Ideation in Ontario Adolescents	Database	N	Duplicate
629	Mantey et al.	Digital screen time and suicidality during high school: How important is cyberbullying? A mediation analysis using the youth risk behavioral surveillance survey, 2011–2019	Database	N	Duplicate
630	Liu et al.	Adolescent-Caregiver Agreement Regarding the School Bullying and Cyberbullying Involvement Experiences of Adolescents with Autism Spectrum Disorder	Database	N	Duplicate
631	Kostyrka-Allchorne et al.	Review: Digital experiences and their impact on the lives of adolescents with pre-existing anxiety, depression, eating and nonsuicidal self-injury conditions - a systematic review	Database	N	Duplicate
632	Ho et al.	Cyberbullying victimization and depression: self-esteem as a mediator and approach coping strategies as moderators	Database	N	Duplicate
633	Denche-Zamorano et al.	Science Mapping: A Bibliometric Analysis on Cyberbullying and the Psychological Dimensions of the Self	Database	N	Duplicate
634	Chen et al.	Effectiveness of Digital Health Interventions in Reducing Bullying and Cyberbullying: A Meta-Analysis	Database	N	Duplicate
635	Chan et al.	Intra-professional stress—demonstrating veterinarian identity in Hong Kong	Database	N	Duplicate
636	Barranco et al.	Psychosocial factors of risk and protection associated with juvenile cyberbullying victimization: results from an international multi-city study (International Self-Report Delinquency Study 3, ISRD3)	Database	N	Duplicate
637	Webb et al.	Point of view: Could social media use be contributing to rising rates of deliberate self-harm and suicide in Australian youth populations?	Database	N	Duplicate
638	Várnai et al.	Do Neighbors Have More Peaceful Students? Youth Violence Profiles among Adolescents in the Czech Republic, Hungary, Poland, and Slovakia	Database	N	Duplicate
639	Pyżalski et al.	Cyberbullying Characteristics and Prevention—What Can We Learn from Narratives Provided by Adolescents and Their Teachers?	Database	N	Duplicate
640	Liu et al.	Multiple types of harassment victimization in adolescents with autism spectrum disorder: Related factors and effects on mental health problems	Database	N	Duplicate
641	Gupta et al.	Indian Academy of Pediatrics Guidelines on Screen Time and Digital Wellness in Infants, Children and Adolescents	Database	N	Duplicate
642	Chudal et al.	Victimization by traditional bullying and cyberbullying and the combination of these among adolescents in 13 European and Asian countries	Database	N	Duplicate
643	Chang et al.	Victimization by traditional bullying and cyberbullying and the combination of these among adolescents in 13 European and Asian countries	Database	N	Duplicate
644	Campos et al.	Nonsexual violence against children and adolescents: a study in a Latin American tertiary and university hospital	Database	N	Duplicate
645	Borraccino et al.	Problematic Social Media Use and Cyber Aggression in Italian Adolescents: The Remarkable Role of Social Support	Database	N	Duplicate
646	Bago et al.	Publisher Correction: Situational factors shape moral judgements in the trolley dilemma in Eastern, Southern and Western countries in a culturally diverse sample	Database	N	Duplicate
647	Zhang et al.	Psychological Distress and Adolescents' Cyberbullying under Floods and the COVID-19 Pandemic: Parent-Child Relationships and Negotiable Fate as Moderators	Database	N	Duplicate
648	Weinstein et al.	Victimized in many ways: Online and offline bullying/harassment and perceived racial discrimination in diverse racial–ethnic minority adolescents	Database	N	Duplicate
649	Marengo et al.	Cyberbullying and problematic social media use: an insight into the positive role of social support in adolescents-data from the Health Behaviour in School-aged Children study in Italy	Database	N	Duplicate
650	Ewelda et al.	Cyberbullying among Adolescents in Egypt: A Call for Correlates with Sense of Emotional Security and Psychological Capital Profile	Database	N	Duplicate
651	Catone et al.	The Relation of Callous-Unemotional Traits and Bullying in Early Adolescence Is Independent from Sex and Age and Moderated by Conduct Problems	Database	N	Duplicate
652	Benítez-Sillero et al.	Relationship between Amount, Type, Enjoyment of Physical Activity and Physical Education Performance with Cyberbullying in Adolescents	Database	N	Duplicate
653	Aboujaoude et al.	Editorial Perspective: Missing the forest for the trees - how the focus on digital addiction and gaming diverted attention away from wider online risks	Database	N	Duplicate
654	Aguayo et al.	Someone to talk to: the association of mentorship and cyberbullying with suicidality among US high school students	Database	N	Duplicate
655	Albikawi et al.	Anxiety, Depression, Self-Esteem, Internet Addiction and Predictors of Cyberbullying and Cybervictimization among Female Nursing University Students: A Cross Sectional Study	Database	N	Duplicate
656	Aliberti et al.	Predictors of Cyberbystander Intervention Among Adolescents	Database	N	Duplicate
657	Alismaiel et al.	Digital Media Used in Education: The Influence on Cyberbullying Behaviors among Youth Students	Database	N	Duplicate
658	Álvarez-Marín et al.	Assessing Cyberbullying in Adolescence: New Evidence for the Spanish Version of the European Cyberbullying Intervention Project Questionnaire (ECIP-Q)	Database	N	Duplicate
659	Anthony et al.	Young people's online communication and its association with mental well-being: results from the 2019 student health and well-being survey	Database	N	Duplicate
660	Armitage et al.	Bullying in children: impact on child health	Database	N	Duplicate
661	Armitage et al.	Bullying during COVID-19: the impact on child and adolescent health	Database	N	Duplicate
662	Arnon et al.	Association of Cyberbullying Experiences and Perpetration With Suicidality in Early Adolescence	Database	N	Duplicate
663	Baiden et al.	Association between Sexual Violence Victimization and Electronic Vaping Product Use among Adolescents: Findings from a Population-based Study	Database	N	Duplicate
664	Baiden et al.	Perceived racial discrimination and suicidal behaviors among racial and ethnic minority adolescents in the United States: Findings from the 2021 adolescent behaviors and experiences survey	Database	N	Duplicate
665	Baiden et al.	Perceived racial discrimination and polysubstance use among racial/ethnic minority adolescents in the United States	Database	N	Duplicate
666	Baiden et al.	Use of electronic vaping products and mental health among adolescent high school students in the United States: The moderating effect of sex	Database	N	Duplicate
667	Baldwin et al.	Cyber-victimisation and mental health in young people: a co-twin control study	Database	N	Duplicate
668	Balt et al.	Social media use of adolescents who died by suicide: lessons from a psychological autopsy study	Database	N	Duplicate
669	Barlett et al.	Learning to cyberbully: Longitudinal relations between cyberbullying attitudes and perpetration and the moderating influence of participant sex: A brief report	Database	N	Duplicate
670	Barlett et al.	Cyberbullying perpetration in the COVID-19 era: An application of general strain theory	Database	N	Duplicate
671	Barlett et al.	Muscles, popularity, social capital, and computer skills: Examining "power" in cyberbullying	Database	N	Duplicate
672	Barlett et al.	Comparing cyberbullying prevalence and process before and during the COVID-19 pandemic	Database	N	Duplicate
673	Baroncelli et al.	Triarchic Model Traits as Predictors of Bullying and Cyberbullying in Adolescence	Database	N	Duplicate
674	Barrense-Dias et al.	Sending One's Own Intimate Image: Sexting Among Middle-School Teens	Database	N	Duplicate
675	Benatov et al.	Bullying perpetration and victimization associations to suicide behavior: a longitudinal study	Database	N	Duplicate
676	Besschetnova et al.	[The effect of digital mass media on mental health of children and youth]	Database	N	Duplicate
677	Beyens et al.	Social media, parenting, and well-being	Database	N	Duplicate
678	Biswas et al.	Variation in the prevalence of different forms of bullying victimisation among adolescents and their associations with family, peer and school connectedness: a population-based study in 40 lower and middle income to high-income countries (LMIC-HICs)	Database	N	Duplicate
679	Bitar et al.	Is cyberbullying perpetration associated with anxiety, depression and suicidal ideation among lebanese adolescents? Results from a cross-sectional study	Database	N	Duplicate
680	Brandau et al.	Surviving Cyberbullying: A Thematic Analysis of Online Videos	Database	N	Duplicate
681	Bright et al.	Child Safety Matters: Randomized Control Trial of a School-Based, Child Victimization Prevention Curriculum	Database	N	Duplicate
682	Burger et al.	Perpetration and Victimization in Offline and Cyber Contexts: A Variable- and Person-Oriented Examination of Associations and Differences Regarding Domain-Specific Self-Esteem and School Adjustment	Database	N	Duplicate
683	Caceres et al.	Perils and Pitfalls of Social Media Use: Cyber Bullying in Teens/Young Adults	Database	N	Duplicate
684	Chai et al.	Does Religion Buffer Against the Detrimental Effect of Cyberbullying Victimization on Adults' Health and Well-Being? Evidence from the 2014 Canadian General Social Survey	Database	N	Duplicate
685	Chamizo-Nieto et al.	Cybervictimization and suicidal ideation in adolescents: A prospective view through gratitude and life satisfaction	Database	N	Duplicate
686	Chang et al.	Smartphone addiction and victimization predicts sleep problems and depression among children	Database	N	Duplicate
687	Charach et al.	Editorial: Antibullying Initiatives and Suicide Prevention	Database	N	Duplicate
688	Charmaraman et al.	Young Sexual Minority Adolescent Experiences of Self-expression and Isolation on Social Media: Cross-sectional Survey Study	Database	N	Duplicate
689	Chen et al.	Co-development of aggression in elementary school children: The predictive roles of victimization experiences	Database	N	Duplicate
690	Chen et al.	Is Psychological Distress a Risk Factor or an Outcome of School Violence and Cyberbullying Perpetrated by Adolescents? A Short-Term Longitudinal Panel Study	Database	N	Duplicate
691	Chen et al.	The roles of gratitude and mindfulness between cyberbullying perpetration and depression among children in rural China: A moderated mediation model	Database	N	Duplicate
692	Choudhuri et al.	Explicating Evolutionary Epistemological Concerns on Gossip and Cyberbullying	Database	N	Duplicate
693	Chu et al.	The Association Between Cyberbullying Victimization and Suicidal Ideation Among Chinese College Students: The Parallel Mediating Roles of Core Self-Evaluation and Depression	Database	N	Duplicate
694	Copp et al.	Online sexual harassment and cyberbullying in a nationally representative sample of teens: Prevalence, predictors, and consequences	Database	N	Duplicate
695	Czakert et al.	Adaptation and Psychometric Cross-Cultural Validation of a Workplace Cyberbullying Questionnaire in Spain and Germany	Database	N	Duplicate
696	de Felice et al.	How Do Adolescents Use Social Networks and What Are Their Potential Dangers? A Qualitative Study of Gender Differences	Database	N	Duplicate
697	De Pasquale et al.	The role of mood states in cyberbullying and cybervictimization behaviors in adolescents	Database	N	Duplicate
698	DeMello et al.	The Impact of Bullying Victimization and Sexual Orientation on the Severity of Suicidal Behavior	Database	N	Duplicate
699	DeSmet et al.	The Moderating Role of Parenting Dimensions in the Association between Traditional or Cyberbullying Victimization and Mental Health among Adolescents of Different Sexual Orientation	Database	N	Duplicate
700	Díaz Olavarrieta et al.	Dating Violence among Undergraduate Medical Students at a Public University in Mexico City: An Exploratory Study	Database	N	Duplicate
701	Dibben et al.	Adolescents' interactive electronic device use, sleep and mental health: a systematic review of prospective studies	Database	N	Duplicate
702	Ehrenreich et al.	Importance of Digital Communication in Adolescents' Development: Theoretical and Empirical Advancements in the Last Decade	Database	N	Duplicate
703	Englander et al.	Bullying, Cyberbullying, Anxiety, and Depression in a Sample of Youth during the Coronavirus Pandemic	Database	N	Duplicate
704	Erbiçer et al.	Cyberbullying among adolescents in Turkey: the relationship between coping strategies and cyberbullying perpetration	Database	N	Duplicate
705	Espinoza et al.	Personal and Witnessed Cyber Victimization Experiences Among Adolescents at the Beginning of the COVID-19 Pandemic	Database	N	Duplicate
706	Evelyn et al.	A Phenomenological Investigation into Cyberbullying as Experienced by People Identifying as Transgender or Gender Diverse	Database	N	Duplicate
707	Exner-Cortens et al.	The National Prevalence of Adolescent Dating Violence in Canada	Database	N	Duplicate
708	Eyuboglu et al.	Traditional school bullying and cyberbullying: Prevalence, the effect on mental health problems and self-harm behavior	Database	N	Duplicate
709	Fabris et al.	Exploring Multivariate Profiles of Psychological Distress and Empathy in Early Adolescent Victims, Bullies, and Bystanders Involved in Cyberbullying Episodes	Database	N	Duplicate
710	Faura-Garcia et al.	Cyberbullying victimization and nonsuicidal self-injury in adolescents: The role of maladaptive schemas and dispositional mindfulness	Database	N	Duplicate
711	Fonseca-Pedrero et al.	Risk and Protective Factors in Adolescent Suicidal Behaviour: A Network Analysis	Database	N	Duplicate
712	Fowler et al.	Bullying experiences, body esteem, body dissatisfaction, and the moderating role of weight status among adolescents	Database	N	Duplicate
713	Fujikawa et al.	Bullying Across Late Childhood and Early Adolescence: A Prospective Cohort of Students Assessed Annually From Grades 3 to 8	Database	N	Duplicate
714	Gámez-Guadix et al.	Assessing image-based sexual abuse: Measurement, prevalence, and temporal stability of sextortion and nonconsensual sexting ("revenge porn") among adolescents	Database	N	Duplicate
715	Gan et al.	The relationship between parental neglect and cyberbullying perpetration among Chinese adolescent: The sequential role of cyberbullying victimization and internet gaming disorder	Database	N	Duplicate
716	Gan et al.	Alienation from school and cyberbullying among Chinese middle school students: A moderated mediation model involving self-esteem and emotional intelligence	Database	N	Duplicate
717	Geng et al.	Perceived Parental Acceptance and Cyberbullying Perpetration among Chinese Adolescents: Moderated Mediation Models of Materialism and Insecure Attachment	Database	N	Duplicate
718	Geng et al.	Relationship between Honesty-Humility and Cyberbullying Perpetration: A Moderated Mediation Model	Database	N	Duplicate
719	Geng et al.	"If You Love Me, You Must Do..." Parental Psychological Control and Cyberbullying Perpetration Among Chinese Adolescents	Database	N	Duplicate
720	Geng et al.	Social Comparison Orientation and Cyberbullying Perpetration and Victimization: Roles of Envy on Social Networking Sites and Body Satisfaction	Database	N	Duplicate
721	Geng et al.	Gender Differences between Cyberbullying Victimization and Meaning in Life: Roles of Fatalism and Self-Concept Clarity	Database	N	Duplicate
722	Gewirtz O'Brien et al.	Adolescent Health: Media Use	Database	N	Duplicate
723	Giumetti et al.	Cyberbullying via social media and well-being	Database	N	Duplicate
724	Giumetti et al.	Predictors and outcomes of cyberbullying among college students: A two wave study	Database	N	Duplicate
725	Gohal et al.	Prevalence and related risks of cyberbullying and its effects on adolescent	Database	N	Duplicate
726	Gong et al.	Bullying Victimization and Developmental Trajectories of Internalizing and Externalizing Problems: The Moderating Role of Locus of Control Among Children	Database	N	Duplicate
727	Gong et al.	Associations between school bullying and anxiety in children and adolescents from an ethnic autonomous county in China	Database	N	Duplicate
728	Guerra et al.	Online sexual harassment and depression in Chilean adolescents: Variations based on gender and age of the offenders	Database	N	Duplicate
729	Hamby et al.	The Association of Different Cyber-Victimization Types With Current Psychological and Health Status in Southern Appalachian Communities	Database	N	Duplicate
730	Hasan et al.	Geographical variations in the prevalence of traditional and cyberbullying and its additive role in psychological and somatic health complaints among adolescents in 38 European countries	Database	N	Duplicate
731	Hayashi et al.	Psychological Predictors of Bystanders' Intention to Help Cyberbullying Victims Among College Students: An Application of Theory of Planned Behavior	Database	N	Duplicate
732	Heiman et al.	Cyber-Victimization Experience among Higher Education Students: Effects of Social Support, Loneliness, and Self-Efficacy	Database	N	Duplicate
733	Hinduja et al.	Digital Dating Abuse Among a National Sample of U.S. Youth	Database	N	Duplicate
734	Hou et al.	Children's mobile-gaming preferences, online risks, and mental health	Database	N	Duplicate
735	Houkamau et al.	Cyberbullying Toward MÄori Is Rife in New Zealand: Incidences and Demographic Differences in Experiences of Cyberbullying Among MÄori	Database	N	Duplicate
736	Hu et al.	Cyberbullying victimization and depression among adolescents: A meta-analysis	Database	N	Duplicate
737	Huang et al.	Stability and Changes in Traditional and Cyberbullying Perpetration and Victimization in Childhood: The Predictive Role of Depressive Symptoms	Database	N	Duplicate
738	Huang et al.	Cyberbullying in Social Media and Online Games among Chinese College Students and Its Associated Factors	Database	N	Duplicate
739	Iftikhar et al.	Impact of Multifaceted Workplace Bullying on the Relationships between Technology Usage, Organisational Climate and Employee Physical and Emotional Health	Database	N	Duplicate
740	Ikeda et al.	Prevalence, characteristics, and psychological outcomes of workplace cyberbullying during the COVID-19 pandemic in Japan: a cross-sectional online survey	Database	N	Duplicate
741	Ioannidis et al.	Problematic usage of the internet and eating disorder and related psychopathology: A multifaceted, systematic review and meta-analysis	Database	N	Duplicate
742	Islam et al.	Evaluating Risk and Protective Factors for Suicidality and Self-Harm in Australian Adolescents With Traditional Bullying and Cyberbullying Victimizations	Database	N	Duplicate
743	Isralowitz et al.	Gaming Disorder and Psycho-Emotional Wellbeing among Male University Students and Other Young Adults in Israel	Database	N	Duplicate
744	Jia et al.	Psychometric evaluation of the Chinese version of social anxiety scale for social media users and cross-sectional investigation into this disorder among college students	Database	N	Duplicate
745	Jiang et al.	Difficulties in Emotion Regulation and Cyberbullying Among Chinese Adolescents: A Mediation Model of Loneliness and Depression	Database	N	Duplicate
746	Jin et al.	Cyberbullying among college students in a Chinese population: Prevalence and associated clinical correlates	Database	N	Duplicate
747	John et al.	Self-harm, in-person bullying and cyberbullying in secondary school-aged children: A data linkage study in Wales	Database	N	Duplicate
748	Kikerpill et al.	Schools engaged in doom-monitoring students' online interactions and content creation: an analysis of dominant media discourses	Database	N	Duplicate
749	Koly et al.	Psychosocial health of school-going adolescents during the COVID-19 pandemic: Findings from a nationwide survey in Bangladesh	Database	N	Duplicate
750	Kranhold et al.	[Bullying experiences in outpatients of a child and adolescent psychotherapy centre - A particularly vulnerable group?]	Database	N	Duplicate
751	Kutok et al.	A Cyberbullying Media-Based Prevention Intervention for Adolescents on Instagram: Pilot Randomized Controlled Trial	Database	N	Duplicate
752	Laffan et al.	The role of cyberbullying victimization in the relationship between adult BTS fans' psychological sense of community and wellbeing	Database	N	Duplicate
753	Laopratai et al.	Factors affecting sibling bullying and its association with self-esteem and depression in middle school students	Database	N	Duplicate
754	Las-Hayas et al.	Relevance of well-being, resilience, and health-related quality of life to mental health profiles of European adolescents: results from a cross-sectional analysis of the school-based multinational UPRIGHT project	Database	N	Duplicate
755	Lee et al.	A Social-Ecological Approach to Understanding the Relationship between Cyberbullying Victimization and Suicidal Ideation in South Korean Adolescents: The Moderating Effect of School Connectedness	Database	N	Duplicate
756	Lee et al.	Effects of school sandplay group therapy on children victims of cyberbullying	Database	N	Duplicate
757	Lee et al.	Cyberbullying, Social Media Addiction and Associations with Depression, Anxiety, and Stress among Medical Students in Malaysia	Database	N	Duplicate
758	Li et al.	Longitudinal associations between traditional and cyberbullying victimization and depressive symptoms among young Chinese: A mediation analysis	Database	N	Duplicate
759	Li et al.	The effects of childhood maltreatment on cyberbullying in college students: The roles of cognitive processes	Database	N	Duplicate
760	Li et al.	Offline Victimization, Psychological Morbidity, and Problematic Online Behavior among Chinese Secondary School Students	Database	N	Duplicate
761	Li et al.	Suicidality in clinically stable bipolar disorder and schizophrenia patients during the COVID-19 pandemic	Database	N	Duplicate
762	Lim et al.	Examining the common and specific grey matter abnormalities in childhood maltreatment and peer victimisation	Database	N	Duplicate
763	Lin et al.	Relationships of Homophobic Bullying Victimization during Childhood with Borderline Personality Disorder Symptoms in Early Adulthood among Gay and Bisexual Men: Mediating Effect of Depressive Symptoms and Moderating Effect of Family Support	Database	N	Duplicate
764	Lin et al.	Cybervictimization and non-suicidal self-injury among Chinese adolescents: A longitudinal moderated mediation model	Database	N	Duplicate
765	Liu et al.	Cyberbullying victimization and problematic Internet use among Chinese adolescents: Longitudinal mediation through mindfulness and depression	Database	N	Duplicate
766	Liu et al.	Does mindfulness reduce trolling? The relationship between trait mindfulness and online trolling: The mediating role of anger rumination and the moderating role of online disinhibition	Database	N	Duplicate
767	Liu et al.	Self-Reported Depressive Symptoms and Suicidality in Adolescents with Attention-Deficit/Hyperactivity Disorder: Roles of Bullying Involvement, Frustration Intolerance, and Hostility	Database	N	Duplicate
768	Liu et al.	Social Anxiety in Victimization and Perpetration of Cyberbullying and Traditional Bullying in Adolescents with Autism Spectrum Disorder and Attention-Deficit/Hyperactivity Disorder	Database	N	Duplicate
769	Lloret-Irles et al.	Cyberbullying: Common Predictors to Cyber-Victimisation and Bystanding	Database	N	Duplicate
770	Lo Moro et al.	Exploring Cyberaggression and Mental Health Consequences among Adults: An Italian Nationwide Cross-Sectional Study	Database	N	Duplicate
771	Lonergan et al.	Cyberbullying and internet safety: a survey of child and adolescent mental health practitioners	Database	N	Duplicate
772	Longobardi et al.	Cyberbullying and cybervictimization among preadolescents: Does time perspective matter?	Database	N	Duplicate
773	Lu et al.	How Do Chinese People View Cyberbullying? A Text Analysis Based on Social Media	Database	N	Duplicate
774	Luo et al.	Mediating role of moral disengagement in the perpetration of cyberbullying by victims and bystanders	Database	N	Duplicate
775	Marr et al.	Cyberbullying and cybervictimization: Does gender matter?	Database	N	Duplicate
776	Marrington et al.	An exploration of trolling behaviours in Australian adolescents: An online survey	Database	N	Duplicate
777	Martínez-Martínez et al.	Effects of the Action for Neutralization of Bullying Program on Bullying in Spanish Schoolchildren	Database	N	Duplicate
778	McComas et al.	Cyberaggression victimization on anxiety and depression in college students: the role of emotion regulation, social media, social support, and biological sex	Database	N	Duplicate
779	McField et al.	Examining the relationships between cyberbullying, relational victimization, and family support on depressive symptoms and substance use among adolescents	Database	N	Duplicate
780	McLoughlin et al.	Social Connectedness, Cyberbullying, and Well-Being: Preliminary Findings from the Longitudinal Adolescent Brain Study	Database	N	Duplicate
781	Meier et al.	Social psychology and COVID-19: What the field can tell us about behavior in a pandemic	Database	N	Duplicate
782	Messena et al.	Unpacking the relation between children's use of digital technologies and children's well-being: A scoping review	Database	N	Duplicate
783	Miconi et al.	Cumulative and independent effects of experiences of social adversity on support for violent radicalization during the COVID-19 pandemic: the mediating role of depression	Database	N	Duplicate
784	Moore et al.	Investigating the relationship between bullying involvement and self-harmful thoughts and behaviour in young people: A systematic review	Database	N	Duplicate
785	Moreton et al.	University students' views on the impact of Instagram on mental wellbeing: a qualitative study	Database	N	Duplicate
786	Nagata et al.	Social Epidemiology of Early Adolescent Cyberbullying in the United States	Database	N	Duplicate
787	Nagata et al.	Adverse childhood experiences and early adolescent cyberbullying in the United States	Database	N	Duplicate
788	Newman et al.	Sadness, hopelessness and suicide attempts in bullying: Data from the 2018 Iowa youth survey	Database	N	Duplicate
789	Ng et al.	The Effectiveness of Educational Interventions on Traditional Bullying and Cyberbullying Among Adolescents: A Systematic Review and Meta-Analysis	Database	N	Duplicate
790	Nguyen et al.	Association of In-School and Electronic Bullying with Suicidality and Feelings of Hopelessness among Adolescents in the United States	Database	N	Duplicate
791	Oksanen et al.	Psychological Stressors Predicting Increased Drinking During the COVID-19 Crisis: A Longitudinal National Survey Study of Workers in Finland	Database	N	Duplicate
792	Ong et al.	Psychosocial Difficulties and Help-Seeking Behaviors in Singapore Adolescents Involved in Cyberbullying	Database	N	Duplicate
793	Ossa et al.	Cyberbullying and School Bullying Are Related to Additive Adverse Effects among Adolescents	Database	N	Duplicate
794	Parris et al.	Exploring Social Media Rumination: Associations With Bullying, Cyberbullying, and Distress	Database	N	Duplicate
795	Paruk et al.	Cyberbullying perpetration and victimisation amongst adolescent psychiatric patients at Lentegeur Hospital, South Africa	Database	N	Duplicate
796	Paul et al.	Relations between bullying and distress among youth living in First Nations communities: Assessing direct and moderating effects of culture-related variables	Database	N	Duplicate
797	Peláez-Fernández et al.	How Do Cyber Victimization and Low Core Self-Evaluations Interrelate in Predicting Adolescent Problematic Technology Use?	Database	N	Duplicate
798	Perry et al.	Social Media Usage and Its Effects on the Psychological Health of Adolescents	Database	N	Duplicate
799	Phan et al.	Determinants of mental health among youths and adolescents in the digital era: Roles of cyber and traditional bullying, violence, loneliness, and environment factors	Database	N	Duplicate
800	Popat et al.	Exploring adolescents' perspectives on social media and mental health and well-being - A qualitative literature review	Database	N	Duplicate
801	Qu et al.	Mother Phubbing and Adolescent Cyberbullying: The Mediating Role of Perceived Mother Acceptance and the Moderating Role of Emotional Stability	Database	N	Duplicate
802	Quintana-Orts et al.	Beyond Cyberbullying: Investigating When and How Cybervictimization Predicts Suicidal Ideation	Database	N	Duplicate
803	Quintana-Orts et al.	The Relationship Between Forgiveness, Bullying, and Cyberbullying in Adolescence: A Systematic Review	Database	N	Duplicate
804	Ramírez et al.	Use of Technology and Its Association With Academic Performance and Life Satisfaction Among Children and Adolescents	Database	N	Duplicate
805	Jasińska-Maciążek et al.	Psycho-Social Correlates of Cyberbullying among Polish Adolescents	Database	N	Duplicate
806	Reuman et al.	Living in an online world: Social media experiences of adolescents and young adults with cancer	Database	N	Duplicate
807	Richard et al.	Bullying Victimization and Problem Video Gaming: The Mediating Role of Externalizing and Internalizing Problems	Database	N	Duplicate
808	Rothman et al.	The Psychometric Properties of the Measure of Adolescent Relationship Harassment and Abuse (MARSHA) With a Nationally Representative Sample of U.S. Youth	Database	N	Duplicate
809	Sampasa-Kanyinga et al.	Cyberbullying involvement, parental support, and cannabis use among adolescents	Database	N	Duplicate
810	Sampasa-Kanyinga et al.	Cyberbullying involvement and short sleep duration among adolescents	Database	N	Duplicate
811	Sánchez-Jiménez et al.	Is This WhatsApp Conversation Aggressive? Adolescents' Perception of Cyber Dating Aggression	Database	N	Duplicate
812	Santos et al.	Cyberbullying in Adolescents: Resilience as a Protective Factor of Mental Health Outcomes	Database	N	Duplicate
813	Schodt et al.	Cyberbullying and Mental Health in Adults: The Moderating Role of Social Media Use and Gender	Database	N	Duplicate
814	Schonfeld et al.	Cyberbullying and Adolescent Suicide	Database	N	Duplicate
815	Sergentanis et al.	Cyberbullying and Obesity in Adolescents: Prevalence and Associations in Seven European Countries of the EU NET ADB Survey	Database	N	Duplicate
816	Shafi et al.	An exploratory study of clinical and physiological correlates of problematic social media use in adolescents	Database	N	Duplicate
817	Sharma et al.	Digital resilience mediates healthy use of technology	Database	N	Duplicate
818	Shi et al.	Racial Discrimination, Mental Health and Behavioral Health During the COVID-19 Pandemic: a National Survey in the United States	Database	N	Duplicate
819	Siah et al.	Cybervictimization and Depression among Adolescents: Coping Strategies as Mediators	Database	N	Duplicate
820	Sidera et al.	Effects of Cybervictimization on the Mental Health of Primary School Students	Database	N	Duplicate
821	Sitthi et al.	Cyberbullying Among Adolescents with Chronic Illnesses in Thailand: Prevalence and Relationship with Health-Risk Behaviors	Database	N	Duplicate
822	Smyth et al.	An Institutional Approach to Harassment	Database	N	Duplicate
823	Sorrentino et al.	The Long-Term Efficacy and Sustainability of the Tabby Improved Prevention and Intervention Program in Reducing Cyberbullying and Cybervictimization	Database	N	Duplicate
824	Srikummoon et al.	Experiences of Being Bullied and the Quality of Life of Transgender Women in Chiang Mai Province, Thailand	Database	N	Duplicate
825	Ståhl et al.	Online and offline sexual harassment associations of anxiety and depression in an adolescent sample	Database	N	Duplicate
826	Strohacker et al.	Gender, Bullying Victimization, Depressive Symptoms, and Suicidality	Database	N	Duplicate
827	Tao et al.	Digital Technology Use and Cyberbullying Among Primary School Children: Digital Literacy and Parental Mediation as Moderators	Database	N	Duplicate
828	Thabrew et al.	Editorial: Control alt delete - technology and children's mental health	Database	N	Duplicate
829	Thai et al.	Cyber-victimization and its association with depression among Vietnamese adolescents	Database	N	Duplicate
830	Thumronglaohapun et al.	Awareness, perception and perpetration of cyberbullying by high school students and undergraduates in Thailand	Database	N	Duplicate
831	Tordjman et al.	[School bullying and group violence: How to occupy a place in the group by exclusion]	Database	N	Duplicate
832	Tozzo et al.	Family and Educational Strategies for Cyberbullying Prevention: A Systematic Review	Database	N	Duplicate
833	Tran et al.	Cyber-Victimization and Its Effect on Depression in Adolescents: A Systematic Review and Meta-Analysis	Database	N	Duplicate
834	Tretyak et al.	Peer victimization and associated alcohol and substance use: Prospective pathways for negative outcomes	Database	N	Duplicate
835	Triantafyllopoulou et al.	Social Media and Cyber-Bullying in Autistic Adults	Database	N	Duplicate
836	Trifiletti et al.	At the core of cyberaggression: A group-based explanation	Database	N	Duplicate
837	Tso et al.	Digital competence as a protective factor against gaming addiction in children and adolescents: A cross-sectional study in Hong Kong	Database	N	Duplicate
838	Ünal-Aydın et al.	The role of metacognitions in cyberbullying and cybervictimization among adolescents diagnosed with major depressive disorder and anxiety disorders: A case-control study	Database	N	Duplicate
839	Vallury et al.	Going Viral: Researching Safely on Social Media	Database	N	Duplicate
840	Varela et al.	Victims of Cyberbullying: Feeling Loneliness and Depression among Youth and Adult Chileans during the Pandemic	Database	N	Duplicate
841	Vera San Juan et al.	Priorities for Future Research About Screen Use and Adolescent Mental Health: A Participatory Prioritization Study	Database	N	Duplicate
842	Voss et al.	Physical Inactivity and the Role of Bullying Among Gender Minority Youth Participating in the 2017 and 2019 Youth Risk Behavior Survey	Database	N	Duplicate
843	Wahid et al.	Adolescent perspectives on depression as a disease of loneliness: a qualitative study with youth and other stakeholders in urban Nepal	Database	N	Duplicate
844	Wang et al.	Association of bullying victimization with suicidal ideation and suicide attempt among school students: A school-based study in Zhejiang Province, China	Database	N	Duplicate
845	Wang et al.	Using Shattered Assumption Theory to Understand How Cyberbullying Victimization is Linked With Perceived Control Among Chinese College Students	Database	N	Duplicate
846	Wang et al.	Gender Differences Between Student-Student Relationship and Cyberbullying Perpetration: An Evolutionary Perspective	Database	N	Duplicate
847	Wang et al.	COVID-19 Information Overload and Cyber Aggression during the Pandemic Lockdown: The Mediating Role of Depression/Anxiety and the Moderating Role of Confucian Responsibility Thinking	Database	N	Duplicate
848	Wang et al.	Cyberbullying victimization and disordered eating behaviors: The mediating roles of self-compassion and self-objectification	Database	N	Duplicate
849	Wang et al.	A pilot randomized trial of self-compassion writing for young adult women engaged in emotional eating in the context of appearance-related cyberbullying	Database	N	Duplicate
850	Wang et al.	The Bridge between Cybervictimization and Suicidal Ideation among Adolescents: A Vicious Cycle of Hopelessness	Database	N	Duplicate
851	Wang et al.	Cyberbullying Victimization and Nonsuicidal Self-Injury in Early Adolescents: A Moderated Mediation Model of Social Anxiety and Emotion Reactivity	Database	N	Duplicate
852	Wright et al.	Cyberbullying Involvement and Depression among Elementary School, Middle School, High School, and University Students: The Role of Social Support and Gender	Database	N	Duplicate
853	Wright et al.	The Role of Perceived Gay-Straight Alliance Social Support in the Longitudinal Association Between Homophobic Cyberbullying and LGBTQIA Adolescents' Depressive and Anxiety Symptoms	Database	N	Duplicate
854	Wu et al.	Are mindful people less involved in online trolling? A moderated mediation model of perceived social media fatigue and moral disengagement	Database	N	Duplicate
855	Wu et al.	Online Disinhibition and Online Trolling Among Chinese College Students: The Mediation of the Dark Triad and the Moderation of Gender	Database	N	Duplicate
856	Wu et al.	Association between self-compassion and cyber aggression in the COVID-19 context: roles of attribution and public stigma	Database	N	Duplicate
857	Xu et al.	School Bullying Among Vocational School Students in China: Prevalence and Associations With Personal, Relational, and School Factors	Database	N	Duplicate
858	Yang et al.	The consequences of cyberbullying and traditional bullying victimization among adolescents: Gender differences in psychological symptoms, self-harm and suicidality	Database	N	Duplicate
859	Yokoji et al.	Socioeconomic Differences in the Association Between Bullying Behaviors and Mental Health in Canadian Adolescents	Database	N	Duplicate
860	Yosep et al.	Nursing Intervention for Preventing Cyberbullying and Reducing Its Negative Impact on Students: A Scoping Review	Database	N	Duplicate
861	Yu et al.	Suicide Risk and Association With the Different Trauma During the COVID-19 Pandemic Period: A Cross-Sectional Study on Adolescent With Different Learning Stage in Chongqing, China	Database	N	Duplicate
862	Yuan et al.	Longitudinal cross-lagged analyses between cyberbullying perpetration, mindfulness and depression among Chinese high school students	Database	N	Duplicate
863	Yudes et al.	The Moderating Effect of Emotional Intelligence on Problematic Internet Use and Cyberbullying Perpetration Among Adolescents: Gender Differences	Database	N	Duplicate
864	Zhan et al.	The relationship between cyberbullying victimization and cyberbullying perpetration: The role of social responsibility	Database	N	Duplicate
865	Zhang et al.	The role of family and peer factors in the development of early adolescent depressive symptoms: A latent class growth analysis	Database	N	Duplicate
866	Zhang et al.	Prevalence of suicidality in clinically stable patients with major depressive disorder during the COVID-19 pandemic	Database	N	Duplicate
867	Zhao et al.	Network Anonymity and Cyberbullying among Chinese Adolescents: A Moderated Mediation Model	Database	N	Duplicate
868	Zhao et al.	Association Among Maltreatment, Bullying and Mental Health, Risk Behavior and Sexual Attraction in Chinese Students	Database	N	Duplicate
869	Zhong et al.	Association between bullying victimization and depressive symptoms in children: The mediating role of self-esteem	Database	N	Duplicate
870	Zhou et al.	The link between exposure to violent media, normative beliefs about aggression, self-control, and aggression: A comparison of traditional and cyberbullying	Database	N	Duplicate
871	Zhou et al.	Relationship between online social support and adolescents' mental health: A systematic review and meta-analysis	Database	N	Duplicate
872	Zhu et al.	The longitudinal relation between violence exposure in daily life, hostile automatic thoughts, and cyber-aggression	Database	N	Duplicate
873	Zhu et al.	Parent-Child Attachment Moderates the Associations Between Cyberbullying Victimization and Adolescents' Health/Mental Health Problems: An Exploration of Cyberbullying Victimization Among Chinese Adolescents	Database	N	Duplicate
874	Zingg et al.	Analysis of Online Peripartum Depression Communities: Application of Multilabel Text Classification Techniques to Inform Digitally-Mediated Prevention and Management	Database	N	Duplicate
875	N/A	Committee Opinion No. 653: Concerns Regarding Social Media and Health Issues in Adolescents and Young Adults.	Database	N	Duplicate
876	N/A	Committee Opinion No. 653: Concerns Regarding Social Media and Health Issues in Adolescents and Young Adults.	Database	N	Duplicate
877	Demircioğlu et al.	Antecedents of problematic social media use and cyberbullying among adolescents: attachment, the dark triad and rejection sensitivity	Database	N	Duplicate
878	Gao et al.	Longitudinal Relationships among Cybervictimization, Peer pressure, and Adolescentsâ€™ Depressive Symptoms	Database	N	Duplicate
879	Gaete et al.	Validation of the Revised Olweus Bully/Victim Questionnaire (OBVQ-R) Among Adolescents in Chile	Database	N	Duplicate
880	Grunin et al.	The Relationship Between Youth Cyberbullying Behaviors and Their Perceptions of Parental Emotional Support	Database	N	Duplicate
881	Volk et al.	Executive summary of the Merck Animal Health Veterinarian Wellbeing Study II	Database	N	Duplicate
882	McCabe et al.	Risk Factors Associated With Bullying at School and Electronic Bullying in U.S. Adolescent Females With Asthma	Database	N	Duplicate
883	Garcia de Avila et al.	Children's Anxiety and Factors Related to the COVID-19 Pandemic: An Exploratory Study Using the Children's Anxiety Questionnaire and the Numerical Rating Scale	Database	N	Duplicate
884	Temple et al.	Sexting in youth: cause for concern?	Database	N	Duplicate
885	Libutzki et al.	Direct medical costs of ADHD and its comorbid conditions on basis of a claims data analysis	Database	N	Duplicate
886	Buzzell et al.	Adolescent cognitive control, theta oscillations, and social observation	Database	N	Duplicate
887	Tran et al.	School-based, two-arm, parallel, controlled trial of a culturally adapted resilience intervention to improve adolescent mental health in Vietnam: study protocol	Database	N	Duplicate
888	Casañas et al.	EspaiJove.net- a school-based intervention programme to promote mental health and eradicate stigma in the adolescent population: study protocol for a cluster randomised controlled trial	Database	N	Duplicate
889	Leung et al.	Testing the Effectiveness of an E-Course to Combat Cyberbullying	Database	N	Duplicate
890	Sheithauer et al.	Promotion of media competence and prevention of cyberbullying using the Medienhelden program: results from an evaluation study	Database	N	Duplicate
891	Zhang et al.	Cyberbullying involvement and psychological distress among chinese adolescents: the moderating effects of family cohesion and school cohesion	Database	N	Duplicate
892	Castro Marrero et al.	Effect of Dietary Coenzyme Q10 Plus NADH Supplementation on Fatigue Perception and Health-Related Quality of Life in Individuals with Myalgic Encephalomyelitis/Chronic Fatigue Syndrome: a Prospective, Randomized, Double-Blind, Placebo-Controlled Trial	Database	N	Duplicate
893	Zhang et al.	Cyberbullying involvement and psychological distress among chinese adolescents: the moderating effects of family cohesion and school cohesion	Database	N	Duplicate
894	Savage et al.	Theory-Based Formative Research on an Anti-Cyberbullying Victimization Intervention Message	Database	N	Duplicate
895	Marr et al.	Cyberbullying and cybervictimization: does gender matter?	Database	N	Duplicate
896	Doane et al.	Reducing cyberbullying: a theory of reasoned action-based video prevention program for college students	Database	N	Duplicate
897	Agley et al.	Effects of ACT out! social issue theater on social-emotional competence and bullying in youth and adolescents: cluster randomized controlled trial	Database	N	Duplicate
898	Schonfeld et al.	CYBERBULLYING AND RELATED ENTITIES: HOW THE INTERNET HAS CHANGED RISK BEHAVIORS, AND NEW LEGAL CONSEQUENCES	Database	N	Duplicate
899	Lakasing et al.	Anxiety and depression in young adults and adolescents	Database	N	Duplicate
900	Tanarro et al.	Unchanged surface morphology in debris-covered glaciers and rock glaciers in Tröllaskagi peninsula (northern Iceland)	Database	N	Duplicate
901	Guarini et al.	RPC Teacher-Based Program for Improving Coping Strategies to Deal with Cyberbullying	Database	N	Duplicate
902	Arnold et al.	Cohort profile: the Australian Longitudinal Study of Adults with Autism (ALSAA)	Database	N	Duplicate
903	Bowers et al.	Differences in Parent and Child Report on the Screen for Child Anxiety-Related EmotionalÂ Disorders (SCARED): Implications for Investigations of Social Anxiety in Adolescents	Database	N	Duplicate
904	Gower et al.	Understanding News Media Coverage On Bullying And Cyberbullying	Database	N	Duplicate
905	Salomon et al.	Young people with an intellectual disability experience poorer physical and mental health during transition to adulthood	Database	N	Duplicate
906	Cations et al.	Non-Genetic Risk Factors for Degenerative and Vascular Young Onset Dementia: Results from the INSPIRED and KGOW Studies	Database	N	Duplicate
907	Moreno et al.	Relationship between school integration, psychosocial adjustment and cyber-aggression among adolescents	Database	N	Duplicate
908	Moksnes et al.	Sense of Coherence	Database	N	Duplicate
909	Abdelsamea et al.	Suicidal Ideations and Behaviors in victims of cyberbullying	Database	N	Duplicate
910	Arnell et al.	Relative Wellbeing of Women Maltreated as Children	Database	N	Duplicate
911	Bai et al.	Interaction between official institutions and influential users of rumor control in online social networks	Database	N	Duplicate
912	Alsuliman et al.	Need for guidelines on prevention of abuse in the health-care sector	Database	N	Duplicate
913	Deol et al.	Impact of Cyberbullying on Adolescent Mental Health in the midst of pandemic - Hidden Crisis	Database	N	Duplicate
914	Dietscher et al.	The Application of Salutogenesis in Hospitals	Database	N	Duplicate
915	Antonovsky et al.	Salutogenesis and Mental Health Promotion in Military Settings	Database	N	Duplicate
916	Vinje et al.	The Application of Salutogenesis in the Training of Health Professionals	Database	N	Duplicate
917	Söderqvist et al.	The caregivers' perspectives of burden before and after an internet-based intervention of young persons with ADHD or autism spectrum disorder	Database	N	Duplicate
918	Vismara et al.	The current status of Cyberbullying research: a short review of the literature	Database	N	Duplicate
919	Skoog et al.	The role of relational support in the longitudinal links between adolescent sexual harassment victimization and psychological health	Database	N	Duplicate
920	Rogers et al.	Technology-Facilitated Abuse in Intimate Relationships: A Scoping Review	Database	N	Duplicate
921	Mitchell et al.	Near-Fatal Self-Harm Among Canadian Adolescents	Database	N	Duplicate
922	Lopez et al.	Health Promotion Among Cancer Patients: Innovative Interventions	Database	N	Duplicate
923	Yuan et al.	Machiavellianism, Mindfulness and Cyberbullying among Chinese Junior High School Students: The Mediating Role of Empathy	Database	N	Duplicate
924	Willenberg et al.	Understanding mental health and its determinants from the perspective of adolescents: A qualitative study across diverse social settings in Indonesia	Database	N	Duplicate
925	Moberg et al.	Maternal plasma levels of oxytocin during breastfeeding-A systematic review	Database	N	Duplicate
926	Wierenga et al.	Greater male than female variability in regional brain structure across the lifespan	Database	N	Duplicate
927	Víllora et al.	The Role of Social-Interpersonal and Cognitive-Individual Factors in Cyber Dating Victimization and Perpetration: Comparing the Direct, Control, and Combined Forms of Abuse	Database	N	Duplicate
928	Suto et al.	Geosocial Networking Application Use Among Sexual Minority Adolescents	Database	N	Duplicate
929	Schwartz	Conservation lessons from taboos and trolley problems	Database	N	Duplicate
930	Rosander et al.	Maternal depression symptoms during the first 21 months after giving birth	Database	N	Duplicate
931	Reppermund et al.	Health Profiles, Health Services Use, and Transition to Dementia in Inpatients With Late-Life Depression and Other Mental Illnesses	Database	N	Duplicate
932	Lopez-Fernandez et al.	Considering existing classic and contemporary proposals for preventing online addiction problems: Some old recipes for new problems: Commentary on: Problematic risk-taking involving emerging technologies: A stakeholder framework to minimize harms (Swanton et al., 2019)	Database	N	Duplicate
933	Jia et al.	Epigenome-wide meta-analysis of blood DNA methylation and its association with subcortical volumes: findings from the ENIGMA Epigenetics Working Group	Database	N	Duplicate
934	Hussain et al.	Determining the extent of bullying in children with behavioralissues and who visit the emergency department	Database	N	Duplicate
935	Zingg et al.	Analysis of Online Peripartum Depression Communities: Application of Multilabel Text Classification Techniques to Inform Digitally-Mediated Prevention and Management	Database	N	Abstract/Title Exclusion
936	Zimmer-Gembeck et al.	Face-to-Face and Cyber-Victimization: A Longitudinal Study of Offline Appearance Anxiety and Online Appearance Preoccupation	Database	N	Abstract/Title Exclusion
937	Ziminski et al.	Sports- and physical activity-related concussion and mental health among adolescents: Findings from the 2017 and 2019 Youth Risk Behavior Survey	Database	N	Abstract/Title Exclusion
938	Zietz et al.	Positive parenting, adolescent adjustment, and quality of adolescent diet in nine countries	Database	N	Abstract/Title Exclusion
939	Zhu et al.	Parent-Child Attachment Moderates the Associations Between Cyberbullying Victimization and Adolescents' Health/Mental Health Problems: An Exploration of Cyberbullying Victimization Among Chinese Adolescents	Database	N	Abstract/Title Exclusion
940	Zhu et al.	The longitudinal relation between violence exposure in daily life, hostile automatic thoughts, and cyber-aggression	Database	N	Abstract/Title Exclusion
941	Zhu et al.	Anxiety symptoms mediates the influence of cybervictimization on adolescent non-suicidal self-injury: The moderating effect of self-control	Database	N	Abstract/Title Exclusion
942	Zhu et al.	Cyberbullying Among Adolescents and Children: A Comprehensive Review of the Global Situation, Risk Factors, and Preventive Measures	Database	N	Abstract/Title Exclusion
943	Zhou et al.	Relationship between online social support and adolescents’ mental health: A systematic review and meta-analysis	Database	N	Abstract/Title Exclusion
944	Zhou et al.	Longitudinal relations among family dysfunction, depressive symptoms, and cyberbullying involvement in Chinese early adolescents: Disentangling between- and within-person associations	Database	N	Abstract/Title Exclusion
945	Zhou et al.	Cyber-victimization and Suicidal Ideation in Adolescents: A Longitudinal Moderated Mediation Model	Database	N	Abstract/Title Exclusion
946	Zhou et al.	The link between exposure to violent media, normative beliefs about aggression, self-control, and aggression: A comparison of traditional and cyberbullying	Database	N	Abstract/Title Exclusion
947	Zhou et al.	Negative Parenting Style and Perceived Non-Physical Bullying at School: The Mediating Role of Negative Affect Experiences and Coping Styles	Database	N	Abstract/Title Exclusion
948	Zhong et al.	Association between bullying victimization and depressive symptoms in children: The mediating role of self-esteem	Database	N	Abstract/Title Exclusion
949	Zhao et al.	Chronic Sleep Reduction and Cyberbullying Among Adolescents: The Roles of Low Self-Control and Family Cohesion	Database	N	Abstract/Title Exclusion
950	Zhao et al.	Association Among Maltreatment, Bullying and Mental Health, Risk Behavior and Sexual Attraction in Chinese Students	Database	N	Abstract/Title Exclusion
951	Zhao et al.	Network Anonymity and Cyberbullying among Chinese Adolescents: A Moderated Mediation Model	Database	N	Abstract/Title Exclusion
952	Zhang et al.	Linking Cyberbullying to Job Strain: Roles of Ego Depletion and Self-Efficacy	Database	N	Abstract/Title Exclusion
953	Zhang et al.	Dark triad and cyber aggression among Chinese adolescents during COVID-19: A moderated mediation model	Database	N	Abstract/Title Exclusion
954	Zhang et al.	Psychological Distress and Adolescents' Cyberbullying under Floods and the COVID-19 Pandemic: Parent-Child Relationships and Negotiable Fate as Moderators	Database	N	Abstract/Title Exclusion
955	Zhang et al.	Moral Judgments of Human vs. AI Agents in Moral Dilemmas	Database	N	Abstract/Title Exclusion
956	Zhang et al.	Parenting Style and Cyber-Aggression in Chinese Youth: The Role of Moral Disengagement and Moral Identity	Database	N	Abstract/Title Exclusion
957	Zhang et al.	Does childhood psychological maltreatment encourage you to become a cyberbullying perpetrator? The mediating role of negative affect and the moderating role of meaning in life	Database	N	Abstract/Title Exclusion
958	Zhang et al.	Prevalence of suicidality in clinically stable patients with major depressive disorder during the COVID-19 pandemic	Database	N	Abstract/Title Exclusion
959	Zhang et al.	The role of family and peer factors in the development of early adolescent depressive symptoms: A latent class growth analysis	Database	N	Abstract/Title Exclusion
960	Zhang et al.	The Relationship Between Bullying Victimization and Cyber Aggression Among College Students: The Mediating Effects of Relative Deprivation and Depression	Database	N	Abstract/Title Exclusion
961	Zhan et al.	The relationship between cyberbullying victimization and cyberbullying perpetration: The role of social responsibility	Database	N	Abstract/Title Exclusion
962	Zeijlon et al.	ECG differences and ECG predictors in patients presenting with ST segment elevation due to myocardial infarction versus takotsubo syndrome	Database	N	Abstract/Title Exclusion
963	Yudes et al.	The Moderating Effect of Emotional Intelligence on Problematic Internet Use and Cyberbullying Perpetration Among Adolescents: Gender Differences	Database	N	Abstract/Title Exclusion
964	Yuan et al.	Longitudinal cross-lagged analyses between cyberbullying perpetration, mindfulness and depression among Chinese high school students	Database	N	Abstract/Title Exclusion
965	Yu et al.	The association between victimization experiences and suicidality: The mediating roles of sleep and depression	Database	N	Abstract/Title Exclusion
966	Yu et al.	Suicide Risk and Association With the Different Trauma During the COVID-19 Pandemic Period: A Cross-Sectional Study on Adolescent With Different Learning Stage in Chongqing, China	Database	N	Abstract/Title Exclusion
967	Yosep et al.	Method of Nursing Interventions to Reduce the Incidence of Bullying and Its Impact on Students in School: A Scoping Review	Database	N	Abstract/Title Exclusion
968	Yosep et al.	Nursing Intervention for Preventing Cyberbullying and Reducing Its Negative Impact on Students: A Scoping Review	Database	N	Abstract/Title Exclusion
969	Yokoji et al.	Socioeconomic Differences in the Association Between Bullying Behaviors and Mental Health in Canadian Adolescents	Database	N	Abstract/Title Exclusion
970	Ye et al.	Meta-analysis of the relationship between bullying and depressive symptoms in children and adolescents	Database	N	Abstract/Title Exclusion
971	Yang et al.	Attachment anxiety and cyberbullying victimization in college students: the mediating role of social media self-disclosure and the moderating role of gender	Database	N	Abstract/Title Exclusion
972	Yang et al.	Coping strategies, cyberbullying behaviors, and depression among Chinese netizens during the COVID-19 pandemic: a web-based nationwide survey	Database	N	Abstract/Title Exclusion
973	Yang et al.	The consequences of cyberbullying and traditional bullying victimization among adolescents: Gender differences in psychological symptoms, self-harm and suicidality	Database	N	Abstract/Title Exclusion
974	Yadav et al.	Children's Use of Technology and social media	Database	N	Abstract/Title Exclusion
975	Xue et al.	Examining the Prevalence and Risk Factors of School Bullying Perpetration Among Chinese Children and Adolescents	Database	N	Abstract/Title Exclusion
976	Xu et al.	Understanding general and specific associations between cyberbullying and psychopathological symptoms in adolescents: a latent dimensional approach	Database	N	Abstract/Title Exclusion
977	Xu et al.	Childhood emotional abuse and cyberbullying perpetration among Chinese university students: The chain mediating effects of self-esteem and problematic social media use	Database	N	Abstract/Title Exclusion
978	Xu et al.	School Bullying Among Vocational School Students in China: Prevalence and Associations With Personal, Relational, and School Factors	Database	N	Abstract/Title Exclusion
979	Xie et al.	Cyberbully victimization and its association with residual depressive symptoms among clinically stable adolescents with psychiatric disorders during the COVID-19 pandemic: A perspective from network analysis	Database	N	Abstract/Title Exclusion
980	Wu et al.	The Mobile Phone Addiction and Depression Among High School Students: The Roles of Cyberbullying Victimization, Perpetration, and Gender	Database	N	Abstract/Title Exclusion
981	Wu et al.	Health Promotion in the Community Via an Intergenerational Platform: Intergenerational e-Health Literacy Program (I-HeLP)	Database	N	Abstract/Title Exclusion
982	Wu et al.	Association between self-compassion and cyber aggression in the COVID-19 context: roles of attribution and public stigma	Database	N	Abstract/Title Exclusion
983	Wu et al.	FACapsnet: A fusion capsule network with congruent attention for cyberbullying detection	Database	N	Abstract/Title Exclusion
984	Wu et al.	Why Individuals with Psychopathy and Moral Disengagement Are More Likely to Engage in Online Trolling ? The Online Disinhibition Effect	Database	N	Abstract/Title Exclusion
985	Wu et al.	Are mindful people less involved in online trolling? A moderated mediation model of perceived social media fatigue and moral disengagement	Database	N	Abstract/Title Exclusion
986	Wright et al.	Coping with Public and Private Face-to-Face and Cyber Victimization among Adolescents in Six Countries: Roles of Severity and Country	Database	N	Abstract/Title Exclusion
987	Wright et al.	The Role of Perceived Gay-Straight Alliance Social Support in the Longitudinal Association Between Homophobic Cyberbullying and LGBTQIA Adolescents' Depressive and Anxiety Symptoms	Database	N	Abstract/Title Exclusion
988	Wilson et al.	Registered nurses' awareness and implementation of reasonable adjustments for people with intellectual disability and/or autism	Database	N	Abstract/Title Exclusion
989	Wilson et al.	The longitudinal course of childhood bullying victimization and associations withÂ self-injurious thoughts and behaviors in children and young people: A systematic review of the literature	Database	N	Abstract/Title Exclusion
990	Willems et al.	Health-related quality of life in children and adolescents with tuberous sclerosis complex and their caregivers: A multicentre cohort study from Germany	Database	N	Abstract/Title Exclusion
991	Wiljén et al.	The Development of an mHealth Tool for Children With Long-term Illness to Enable Person-Centered Communication: User-Centered Design Approach	Database	N	Abstract/Title Exclusion
992	Wierenga et al.	Greater male than female variability in regional brain structure across the lifespan	Database	N	Abstract/Title Exclusion
993	Werling et al.	Impact of the COVID-19 lockdown on screen media use in patients referred for ADHD to child and adolescent psychiatry: an introduction to problematic use of the internet in ADHD and results of a survey	Database	N	Abstract/Title Exclusion
994	Wendt et al.	Associations between cyberbullying victimization and depressive symptoms in early adolescence	Database	N	Abstract/Title Exclusion
995	Weller et al.	Predicting suicidal thoughts and behavior among adolescents using the risk and protective factor framework: A large-scale machine learning approach	Database	N	Abstract/Title Exclusion
996	Weise et al.	Potentially preventable hospitalisations of people with intellectual disability in New South Wales	Database	N	Abstract/Title Exclusion
997	Weinstein et al.	Victimized in many ways: Online and offline bullying/harassment and perceived racial discrimination in diverse racial-ethnic minority adolescents	Database	N	Abstract/Title Exclusion
998	Weinstein et al.	Positive and negative uses of social media among adolescents hospitalized for suicidal behavior	Database	N	Abstract/Title Exclusion
999	Weinstein et al.	Problematic Social Networking Site use-effects on mental health and the brain	Database	N	Abstract/Title Exclusion
1000	Weigle et al.	TIKTOK TEENS: NEW RESEARCH REVEALS HOW SOCIAL MEDIA AFFECTS MENTAL HEALTH	Database	N	Abstract/Title Exclusion
1001	Wei et al.	Indoor tanning linked to mental health and risk behaviour among US high school students	Database	N	Abstract/Title Exclusion
1002	Weber et al.	Promoting and countering misinformation during Australia's 2019-2020 bushfires: a case study of polarisation	Database	N	Abstract/Title Exclusion
1003	Webb et al.	Point of view: Could social media use be contributing to rising rates of deliberate self-harm and suicide in Australian youth populations?	Database	N	Abstract/Title Exclusion
1004	Wang et al.	Cyberbullying Victimization and Nonsuicidal Self-Injury in Early Adolescents: A Moderated Mediation Model of Social Anxiety and Emotion Reactivity	Database	N	Abstract/Title Exclusion
1005	Wang et al.	A systematic review of the factors associated with suicide attempts among sexual-minority youth	Database	N	Abstract/Title Exclusion
1006	Wang et al.	The Bridge between Cybervictimization and Suicidal Ideation among Adolescents: A Vicious Cycle of Hopelessness	Database	N	Abstract/Title Exclusion
1007	Wang et al.	Mindfulness Moderates the Association Between Perceived Discrimination and Cyber Aggression Among Emerging Adults with Early Left-Behind Experience: A Longitudinal Study	Database	N	Abstract/Title Exclusion
1008	Wang et al.	A pilot randomized trial of self-compassion writing for young adult women engaged in emotional eating in the context of appearance-related cyberbullying	Database	N	Abstract/Title Exclusion
1009	Wang et al.	Cyberbullying victimization and disordered eating behaviors: The mediating roles of self-compassion and self-objectification	Database	N	Abstract/Title Exclusion
1010	Wang et al.	Teasing and Internet Harassment among Adolescents: The Mediating Role of Envy and the Moderating Role of the Zhong-Yong Thinking Style	Database	N	Abstract/Title Exclusion
1011	Wang et al.	COVID-19 Information Overload and Cyber Aggression during the Pandemic Lockdown: The Mediating Role of Depression/Anxiety and the Moderating Role of Confucian Responsibility Thinking	Database	N	Abstract/Title Exclusion
1012	Wang et al.	Psychological maltreatment and adolescent internet harassment perpetration: The mediating role of deviant peer affiliation and the moderating role of self-compassion	Database	N	Abstract/Title Exclusion
1013	Wang et al.	Gender Differences Between Student-Student Relationship and Cyberbullying Perpetration: An Evolutionary Perspective	Database	N	Abstract/Title Exclusion
1014	Wang et al.	Effectiveness of Parent-Related Interventions on Cyberbullying Among Adolescents: A Systematic Review and Meta-Analysis	Database	N	Abstract/Title Exclusion
1015	Wang et al.	Association of bullying victimization with suicidal ideation and suicide attempt among school students: A school-based study in Zhejiang Province, China	Database	N	Abstract/Title Exclusion
1016	Wahid et al.	Adolescent perspectives on depression as a disease of loneliness: a qualitative study with youth and other stakeholders in urban Nepal	Database	N	Abstract/Title Exclusion
1017	Wadsley et al.	The Predictive Utility of Reward-Based Motives Underlying Excessive and Problematic Social Networking Site Use	Database	N	Abstract/Title Exclusion
1018	Voss et al.	Physical Inactivity and the Role of Bullying Among Gender Minority Youth Participating in the 2017 and 2019 Youth Risk Behavior Survey	Database	N	Abstract/Title Exclusion
1019	Vismara et al.	The current status of Cyberbullying research: a short review of the literature	Database	N	Abstract/Title Exclusion
1020	Villanueva-Moya et al.	#Instacomparison: Social Comparison and Envy as Correlates of Exposure to Instagram and Cyberbullying Perpetration	Database	N	Abstract/Title Exclusion
1021	Viking et al.	Peer support workers' role and expertise and interprofessional learning in mental health care: a scoping review	Database	N	Abstract/Title Exclusion
1022	Vera San Juan et al.	Priorities for Future Research About Screen Use and Adolescent Mental Health: A Participatory Prioritization Study	Database	N	Abstract/Title Exclusion
1023	Varela et al.	Victims of Cyberbullying: Feeling Loneliness and Depression among Youth and Adult Chileans during the Pandemic	Database	N	Abstract/Title Exclusion
1024	Van Meter et al.	LovesCompany: evaluating the safety and feasibility of a mental health-focused online community for adolescents	Database	N	Abstract/Title Exclusion
1025	van Eggermont Arwidson et al.	Living a frozen life: a qualitative study on asylum seekers' experiences and care practices at accommodation centers in Sweden	Database	N	Abstract/Title Exclusion
1026	van Duin et al.	Predictors of problematic social media use in a nationally representative sample of adolescents in Luxembourg	Database	N	Abstract/Title Exclusion
1027	Vallury et al.	Going Viral: Researching Safely on Social Media	Database	N	Abstract/Title Exclusion
1028	Víllora et al.	The Role of Social-Interpersonal and Cognitive-Individual Factors in Cyber Dating Victimization and Perpetration: Comparing the Direct, Control, and Combined Forms of Abuse	Database	N	Abstract/Title Exclusion
1029	Valadez et al.	Behavioral inhibition and dual mechanisms of anxiety risk: Disentangling neural correlates of proactive and reactive control	Database	N	Abstract/Title Exclusion
1030	Valadez et al.	Development of Proactive Control and Anxiety Among Behaviorally Inhibited Adolescents	Database	N	Abstract/Title Exclusion
1031	Várnai et al.	Do Neighbors Have More Peaceful Students? Youth Violence Profiles among Adolescents in the Czech Republic, Hungary, Poland, and Slovakia	Database	N	Abstract/Title Exclusion
1032	Urbik et al.	In-person school attendance and adolescent exposure to injury-related risk behaviors during the COVID-19 pandemic in the United States	Database	N	Abstract/Title Exclusion
1033	Turban et al.	AUTHOR RESPONSE TO: SCIENCE AND PUBLIC HEALTH AS A TOOL FOR SOCIAL JUSTICE REQUIRES METHODOLOGICAL RIGOR	Database	N	Abstract/Title Exclusion
1034	Tso et al.	Digital competence as a protective factor against gaming addiction in children and adolescents: A cross-sectional study in Hong Kong	Database	N	Abstract/Title Exclusion
1035	Troller-Renfree et al.	Associations among stress and language and socioemotional development in a low-income sample	Database	N	Abstract/Title Exclusion
1036	Trolle et al.	Adrenal incidentalomas and effectiveness of patient pathway transformation	Database	N	Abstract/Title Exclusion
1037	Troll et al.	Do we fail to exert self-control because we lack resources or motivation? Competing theories to explain a debated phenomenon	Database	N	Abstract/Title Exclusion
1038	Trofimovs et al.	Impact of post-release community mental health and disability support on reincarceration for prisoners with intellectual disability and serious mental illness in NSW, Australia	Database	N	Abstract/Title Exclusion
1039	Trifiletti et al.	At the core of cyberaggression: A group-based explanation	Database	N	Abstract/Title Exclusion
1040	Triantafyllopoulou et al.	Social Media and Cyber-Bullying in Autistic Adults	Database	N	Abstract/Title Exclusion
1041	Tretyak et al.	Peer victimization and associated alcohol and substance use: Prospective pathways for negative outcomes	Database	N	Abstract/Title Exclusion
1042	Tran et al.	Cyber-Victimization and Its Effect on Depression in Adolescents: A Systematic Review and Meta-Analysis	Database	N	Abstract/Title Exclusion
1043	Tozzo et al.	Family and Educational Strategies for Cyberbullying Prevention: A Systematic Review	Database	N	Abstract/Title Exclusion
1044	Tovalin-Ahumada et al.	Mental and physical disorders in graduate university teachers during the COVID 19 pandemic in Mexico City	Database	N	Abstract/Title Exclusion
1045	Touloupis et al.	Cyberbullying and empathy among elementary school students: Do special educational needs make a difference?	Database	N	Abstract/Title Exclusion
1046	Tordjman et al.	School bullying and group violence: How to occupy a place in the group by exclusion	Database	N	Abstract/Title Exclusion
1047	Toplu-Demirtaş et al.	Does Cyber Dating Abuse Victimization Increase Depressive Symptoms or Vice Versa?	Database	N	Abstract/Title Exclusion
1048	Thapa et al.	Job demands, job resources, and health outcomes among nursing professionals in private and public healthcare sectors in Sweden - a prospective study	Database	N	Abstract/Title Exclusion
1049	Thai et al.	Cyber-victimization and its association with depression among Vietnamese adolescents	Database	N	Abstract/Title Exclusion
1050	Thabrew et al.	Editorial: Control alt delete - technology and children's mental health	Database	N	Abstract/Title Exclusion
1051	Tengelin et al.	Swedish managers' experience-based understanding of the Capacity to work in employees with Common Mental Disorders: a Focus Group Study	Database	N	Abstract/Title Exclusion
1052	Tarlow et al.	The role of empathy and social anxiety in Latinx adolescents' indirect peer aggression during the transition to high school	Database	N	Abstract/Title Exclusion
1053	Tao et al.	Digital Technology Use and Cyberbullying Among Primary School Children: Digital Literacy and Parental Mediation as Moderators	Database	N	Abstract/Title Exclusion
1054	Taner et al.	Relation of Anxiety, Depression, and Behavioral Problems With Time Allocated to Television, Computer, and Smartphone in Children Receiving Renal Replacement Therapy	Database	N	Abstract/Title Exclusion
1055	Tamarit et al.	The Impact of Adolescent Internet Addiction on Sexual Online Victimization: The Mediating Effects of Sexting and Body Self-Esteem	Database	N	Abstract/Title Exclusion
1056	Syed et al.	Suffering doubly: Effect of cyberbullying on interpersonal deviance and dual mediating effects of emotional exhaustion and anger	Database	N	Abstract/Title Exclusion
1057	Sutter et al.	School and electronic bullying among adolescents: Direct and indirect relationships with sadness, sleep, and suicide ideation	Database	N	Abstract/Title Exclusion
1058	Suto et al.	Geosocial Networking Application Use Among Sexual Minority Adolescents	Database	N	Abstract/Title Exclusion
1059	Sulborska-Różycka et al.	Detaling morphological traits of Trollius europeus L. flowers, nectary structure, and holocrine nectar secretion through combined light and electron microscopy	Database	N	Abstract/Title Exclusion
1060	Strohacker et al.	Gender, Bullying Victimization, Depressive Symptoms, and Suicidality	Database	N	Abstract/Title Exclusion
1061	Stogner et al.	Sexual Orientation and Synthetic Cannabinoid Use: Examining the Role of Bullying Victimization	Database	N	Abstract/Title Exclusion
1062	Stevens et al.	Cyber Stalking, Cyber Harassment, and Adult Mental Health: A Systematic Review	Database	N	Abstract/Title Exclusion
1063	Stappenbeck et al.	THE INFLUENCE OF COVID STRESS AND INHIBITION PROCESSES ON INTIMATE PARTNER AGGRESSION DURING THE COVID-19 PANDEMIC	Database	N	Abstract/Title Exclusion
1064	Ståhl et al.	Online and offline sexual harassment associations of anxiety and depression in an adolescent sample	Database	N	Abstract/Title Exclusion
1065	Srikummoon et al.	Experiences of Being Bullied and the Quality of Life of Transgender Women in Chiang Mai Province, Thailand	Database	N	Abstract/Title Exclusion
1066	Srasuebkul et al.	Public mental health service use by people with intellectual disability in New South Wales and its costs	Database	N	Abstract/Title Exclusion
1067	Sperber et al.	The effect of the COVID-19 pandemic on infant development and maternal mental health in the first 2 years of life	Database	N	Abstract/Title Exclusion
1068	Spence et al.	IMPROVING ADOLESCENT WELLBEING THROUGH REDUCING SCREEN TIME USAGE	Database	N	Abstract/Title Exclusion
1069	Sorrentino et al.	The Long-Term Efficacy and Sustainability of the Tabby Improved Prevention and Intervention Program in Reducing Cyberbullying and Cybervictimization	Database	N	Abstract/Title Exclusion
1070	Sorrentino et al.	Onset risk factors for youth involvement in cyberbullying and cybervictimization: A longitudinal study	Database	N	Abstract/Title Exclusion
1071	Sorbring et al.	Editorial: The Consequences of COVID-19 on the Mental Well-Being of Parents, Children and Adolescents	Database	N	Abstract/Title Exclusion
1072	Soldatova et al.	Online-risks and user activity in Russian adolescents: Comparing results from 2010-2019 Russian population studies	Database	N	Abstract/Title Exclusion
1073	Soldatova et al.	Personal and psychophysiological characteristics of the witness experience of cyberaggression in virtual reality	Database	N	Abstract/Title Exclusion
1074	Soldatova et al.	Observing flaming or trolling online: Prevalence in russian youth and adolescents and relationship to tolerance and aggression	Database	N	Abstract/Title Exclusion
1075	Soldatova et al.	Emotional experience of various types of cyberaggression by adolescents and youth	Database	N	Abstract/Title Exclusion
1076	Soldatova et al.	Neuroticism, Empathy, and Internet Addiction in Different Roles in Cyberbullying	Database	N	Abstract/Title Exclusion
1077	Sobkin et al.	Adolescents on Social Media: Aggression and Cyberbullying	Database	N	Abstract/Title Exclusion
1078	Smyth et al.	An Institutional Approach to Harassment	Database	N	Abstract/Title Exclusion
1079	Smith-Nielsen et al.	Promoting interactive skills and mind-mindedness among early childcare professionals: study protocol for a randomized wait-list controlled trial comparing the Circle of Security approach with care as usual in center-based childcare (the SECURE project)	Database	N	Abstract/Title Exclusion
1080	Smith et al.	Bullying and suicide risk among sexual minority youth in the United States	Database	N	Abstract/Title Exclusion
1081	Skoog et al.	The role of relational support in the longitudinal links between adolescent sexual harassment victimization and psychological health	Database	N	Abstract/Title Exclusion
1082	Skogen et al.	Commonly reported negative experiences on social media are associated with poor mental health and well-being among adolescents: results from the "LifeOnSoMe"-study	Database	N	Abstract/Title Exclusion
1083	Skinner et al.	Adolescent Positivity and Future Orientation, Parental Psychological Control, and Young Adult Internalising Behaviours during COVID-19 in Nine Countries	Database	N	Abstract/Title Exclusion
1084	Sitthi et al.	Cyberbullying Among Adolescents with Chronic Illnesses in Thailand: Prevalence and Relationship with Health-Risk Behaviors	Database	N	Abstract/Title Exclusion
1085	Simchon et al.	Troll and divide: the language of online polarization	Database	N	Abstract/Title Exclusion
1086	Sidera et al.	Effects of Cybervictimization on the Mental Health of Primary School Students	Database	N	Abstract/Title Exclusion
1087	Siah et al.	Cybervictimization and Depression among Adolescents: Coping Strategies as Mediators	Database	N	Abstract/Title Exclusion
1088	Shorey et al.	Self-Efficacy in a Nursing Context	Database	N	Abstract/Title Exclusion
1089	Shibly et al.	Detection of Cyberbullying in Social Media to Control Users' Mental Health Issues Using Recurrent Neural Network Architectures	Database	N	Abstract/Title Exclusion
1090	Shi et al.	Racial Discrimination, Mental Health and Behavioral Health During the COVID-19 Pandemic: a National Survey in the United States	Database	N	Abstract/Title Exclusion
1091	Sheth et al.	Defining and detecting toxicity on social media: context and knowledge are key	Database	N	Abstract/Title Exclusion
1092	Sheikh et al.	Stress Among Junior School Teachers Working In COVID19 Pandemic Due To Internet Bullying. Cross-Sectional Research	Database	N	Abstract/Title Exclusion
1093	Sharma et al.	Internet regression and the meaning of self	Database	N	Abstract/Title Exclusion
1094	Sharma et al.	Digital resilience mediates healthy use of technology	Database	N	Abstract/Title Exclusion
1095	Shapiro et al.	AN EPIDEMIC WITHIN A PANDEMIC: CYBERBULLYING IN CHILDREN AND ADOLESCENTS	Database	N	Abstract/Title Exclusion
1096	Shah et al.	Is being a victim of bullying or cyberbullying in secondary school associated with subsequent risk-taking behavior in adolescence? A longitudinal study in secondary schools	Database	N	Abstract/Title Exclusion
1097	Shah et al.	STICKS, STONES, AND WORDS DO HURT: IT TAKES A VILLAGE TO RESPOND TO BULLYING	Database	N	Abstract/Title Exclusion
1098	Shafi et al.	An exploratory study of clinical and physiological correlates of problematic social media use in adolescents	Database	N	Abstract/Title Exclusion
1099	Shafi et al.	#HERETOSTAY: HOW TO ASSESS DIGITAL MEDIA USE OF ADOLESCENTS	Database	N	Abstract/Title Exclusion
1100	Shabahang et al.	Oversharing on Social Media: Anxiety, Attention-Seeking, and Social Media Addiction Predict the Breadth and Depth of Sharing	Database	N	Abstract/Title Exclusion
1101	Sfendla et al.	Psychological distress in a sample of Moroccan prisoners with drug-dependence	Database	N	Abstract/Title Exclusion
1102	Sfendla et al.	Swedish High School Students' Drug and Alcohol Use Habits throughout 2020	Database	N	Abstract/Title Exclusion
1103	Sergentanis et al.	Cyberbullying and obesity in adolescents: Prevalence and associations in seven european countries of the eu net adb survey	Database	N	Abstract/Title Exclusion
1104	Sciacca et al.	The mental health correlates of cybervictimisation against ethnic minority young people: A systematic review	Database	N	Abstract/Title Exclusion
1105	Schwartz et al.	Conservation lessons from taboos and trolley problems	Database	N	Abstract/Title Exclusion
1106	Schunk et al.	Cybervictimization and well-being among adolescents during the COVID-19 pandemic: The mediating roles of emotional self-efficacy and emotion regulation	Database	N	Abstract/Title Exclusion
1107	Schonfeld et al.	Cyberbullying and Adolescent Suicide	Database	N	Abstract/Title Exclusion
1108	Schodt et al.	Cyberbullying and Mental Health in Adults: The Moderating Role of Social Media Use and Gender	Database	N	Abstract/Title Exclusion
1109	Schade et al.	The Nexus of the Dark Triad Personality Traits With Cyberbullying, Empathy, and Emotional Intelligence: A Structural-Equation Modeling Approach	Database	N	Abstract/Title Exclusion
1110	Sarfraz et al.	Influence of Internet Language Hate Speech on Young Adults Mental Health and its Detection Method	Database	N	Abstract/Title Exclusion
1111	Santos et al.	Online Trolling: The Impact of Antisocial Online Content, Social Media Use, and Gender	Database	N	Abstract/Title Exclusion
1112	Santos et al.	Cyberbullying in Adolescents: Resilience as a Protective Factor of Mental Health Outcomes	Database	N	Abstract/Title Exclusion
1113	Sampasa-Kanyinga et al.	Cyberbullying involvement and short sleep duration among adolescents	Database	N	Abstract/Title Exclusion
1114	Sampasa-Kanyinga et al.	Cyberbullying involvement, parental support, and cannabis use among adolescents	Database	N	Abstract/Title Exclusion
1115	Salomon et al.	Get Healthy!' physical activity and healthy eating intervention for adults with intellectual disability: results from the feasibility pilot	Database	N	Abstract/Title Exclusion
1116	Sainju et al.	Xenophobic Bullying and COVID-19: An Exploration Using Big Data and Qualitative Analysis	Database	N	Abstract/Title Exclusion
1117	Sabin et al.	The Impact of a Universal Mental Health Intervention on Youth with Elevated Negative Affectivity: Building Resilience for Healthy Kids	Database	N	Abstract/Title Exclusion
1118	Söderberg et al.	From fear to fight: Patients experiences of early mobilization in intensive care. A qualitative interview study	Database	N	Abstract/Title Exclusion
1119	Sánchez-Jiménez et al.	Is This WhatsApp Conversation Aggressive? Adolescents' Perception of Cyber Dating Aggression	Database	N	Abstract/Title Exclusion
1120	Sánchez van Kammen et al.	Characteristics and Outcomes of Patients With Cerebral Venous Sinus Thrombosis in SARS-CoV-2 Vaccine-Induced Immune Thrombotic Thrombocytopenia	Database	N	Abstract/Title Exclusion
1121	Rothman et al.	The Psychometric Properties of the Measure of Adolescent Relationship Harassment and Abuse (MARSHA) With a Nationally Representative Sample of U.S. Youth	Database	N	Abstract/Title Exclusion
1122	Rothenberg et al.	Predicting child aggression: The role of parent and child endorsement of reactive aggression across 13 cultural groups in 9 nations	Database	N	Abstract/Title Exclusion
1123	Rosander et al.	Maternal depression symptoms during the first 21 months after giving birth	Database	N	Abstract/Title Exclusion
1124	Rong et al.	Qualitative analyses on the classification model of bystander behavior in cyberbullying	Database	N	Abstract/Title Exclusion
1125	Rogers et al.	Technology-Facilitated Abuse in Intimate Relationships: A Scoping Review	Database	N	Abstract/Title Exclusion
1126	Rodway et al.	Online harms? Suicide-related online experience: a UK-wide case series study of young people who die by suicide	Database	N	Abstract/Title Exclusion
1127	Rodríguez-Álvarez et al.	Relationship between Socio-Emotional Competencies and the Overlap of Bullying and Cyberbullying Behaviors in Primary School Students	Database	N	Abstract/Title Exclusion
1128	Ringdal et al.	Older patients' recovery following intensive care: A follow-up study with the RAIN questionnaire	Database	N	Abstract/Title Exclusion
1129	Richesin et al.	The role of contextual information in a virtual trolly problem: A psychophysiological investigation	Database	N	Abstract/Title Exclusion
1130	Richard et al.	Bullying victimization and problem video gaming: The mediating role of externalizing and internalizing problems	Database	N	Abstract/Title Exclusion
1131	Reuman et al.	Living in an online world: Social media experiences of adolescents and young adults with cancer	Database	N	Abstract/Title Exclusion
1132	Rettew et al.	Bullying: An Update	Database	N	Abstract/Title Exclusion
1133	Reppermund et al.	Health Profiles, Health Services Use, and Transition to Dementia in Inpatients With Late-Life Depression and Other Mental Illnesses	Database	N	Abstract/Title Exclusion
1134	Rębisz et al.	Psycho-Social Correlates of Cyberbullying among Polish Adolescents	Database	N	Abstract/Title Exclusion
1135	Ranney et al.	Cyberbullying Prevention for Adolescents: Iterative Qualitative Methods for Mobile Intervention Design	Database	N	Abstract/Title Exclusion
1136	Ranjan Dube et al.	53.2 Addressing Cyberbullying in THE Clinic Illustrated Through a Case Vignette	Database	N	Abstract/Title Exclusion
1137	Ramírez et al.	Use of Technology and Its Association With Academic Performance and Life Satisfaction Among Children and Adolescents	Database	N	Abstract/Title Exclusion
1138	Rakoff et al.	Cross-sectional Study of Factors Associated With Suicide Ideation in Ontario Adolescents	Database	N	Abstract/Title Exclusion
1139	Raffoul et al.	36. Adolescent Mental Health and Big Tech: Investigating Policy Avenues to Regulate Harmful Social Media Algorithms	Database	N	Abstract/Title Exclusion
1140	Quintana-Orts et al.	The Relationship Between Forgiveness, Bullying, and Cyberbullying in Adolescence: A Systematic Review	Database	N	Abstract/Title Exclusion
1141	Quintana-Orts et al.	Beyond Cyberbullying: Investigating When and How Cybervictimization Predicts Suicidal Ideation	Database	N	Abstract/Title Exclusion
1142	Quintana-Orts et al.	A Closer Look at the Emotional Intelligence Construct: How Do Emotional Intelligence Facets Relate to Life Satisfaction in Students Involved in Bullying and Cyberbullying?	Database	N	Abstract/Title Exclusion
1143	Quehenberger et al.	Applying Salutogenesis in Residential Care Settings	Database	N	Abstract/Title Exclusion
1144	Qu et al.	Mother Phubbing and Adolescent Cyberbullying: The Mediating Role of Perceived Mother Acceptance and the Moderating Role of Emotional Stability	Database	N	Abstract/Title Exclusion
1145	Pyżalski et al.	Cyberbullying Characteristics and Preventionâ€”What Can We Learn from Narratives Provided by Adolescents and Their Teachers?	Database	N	Abstract/Title Exclusion
1146	Popat et al.	Exploring adolescents' perspectives on social media and mental health and well-being - A qualitative literature review	Database	N	Abstract/Title Exclusion
1147	Pontoppidan et al.	Minding the Baby versus usual care: study protocol for a quasi-cluster-randomized controlled study in Denmark of an early interdisciplinary home-visiting intervention for families at increased risk for adversity	Database	N	Abstract/Title Exclusion
1148	Pontoppidan et al.	The FACAM study: protocol for a randomized controlled study of an early interdisciplinary intervention to support women in vulnerable positions through pregnancy and the first 5 years of motherhood	Database	N	Abstract/Title Exclusion
1149	Phan et al.	Determinants of mental health among youths and adolescents in the digital era: Roles of cyber and traditional bullying, violence, loneliness, and environment factors	Database	N	Abstract/Title Exclusion
1150	Perry et al.	Social Media Usage and Its Effects on the Psychological Health of Adolescents	Database	N	Abstract/Title Exclusion
1151	Pengpid et al.	Combined victimization of face-to-face and cyberbullying and adverse health outcomes among school-age adolescents in Argentina	Database	N	Abstract/Title Exclusion
1152	Pelikan et al.	Applying Salutogenesis in Healthcare Settings	Database	N	Abstract/Title Exclusion
1153	Peláez-Fernández et al.	How do cyber victimization and low core self-evaluations interrelate in predicting adolescent problematic technology use?	Database	N	Abstract/Title Exclusion
1154	Peiffer-Smadja et al.	Hydroxychloroquine and COVID-19: a tale of populism and obscurantism	Database	N	Abstract/Title Exclusion
1155	Paul et al.	Relations between bullying and distress among youth living in First Nations communities: Assessing direct and moderating effects of culture-related variables	Database	N	Abstract/Title Exclusion
1156	Patchin et al.	Digital self-harm and suicidality among adolescents	Database	N	Abstract/Title Exclusion
1157	Pastene et al.	Pre-operative distraction using electric ride-on cars for children undergoing elective ambulatory surgery: A randomised controlled trial	Database	N	Abstract/Title Exclusion
1158	Pascual-Sanchez et al.	How are parenting practices associated with bullying in adolescents? A cross-sectional study	Database	N	Abstract/Title Exclusion
1159	Paruk et al.	Cyberbullying perpetration and victimisation amongst adolescent psychiatric patients at Lentegeur Hospital, South Africa	Database	N	Abstract/Title Exclusion
1160	Parris et al.	Exploring Social Media Rumination: Associations With Bullying, Cyberbullying, and Distress	Database	N	Abstract/Title Exclusion
1161	Paciello et al.	Protective Role of Self-Regulatory Efficacy: A Moderated Mediation Model on the Influence of Impulsivity on Cyberbullying through Moral Disengagement	Database	N	Abstract/Title Exclusion
1162	Ossa et al.	Cyberbullying and School Bullying Are Related to Additive Adverse Effects among Adolescents	Database	N	Abstract/Title Exclusion
1163	Orchard et al.	A Review of Legal, Ethical, and Governance Issues for Team Doctors	Database	N	Abstract/Title Exclusion
1164	Onyeaka et al.	Association between household food insecurity during the COVID-19 pandemic and subjective cognitive difficulties among adolescents in the United States	Database	N	Abstract/Title Exclusion
1165	Ong et al.	Psychosocial Difficulties and Help-Seeking Behaviors in Singapore Adolescents Involved in Cyberbullying	Database	N	Abstract/Title Exclusion
1166	Olsson et al.	Study protocol for a non-randomized controlled trial of the effects of internet-based parent training as a booster to the preschool edition of PATHSÂ®: Universal edition of the Parent Web	Database	N	Abstract/Title Exclusion
1167	Oksanen et al.	Psychological Stressors Predicting Increased Drinking during the COVID-19 Crisis: A Longitudinal National Survey Study of Workers in Finland	Database	N	Abstract/Title Exclusion
1168	Oksanen et al.	Hate and harassment in academia: the rising concern of the online environment	Database	N	Abstract/Title Exclusion
1169	Nwaru et al.	Determinants of non-response in a longitudinal study of participants in the Women and Alcohol in Gothenburg project	Database	N	Abstract/Title Exclusion
1170	Noipom et al.	Factors Associated with Negative Emotional Responses and Maladaptive Coping Strategies to Cyberbullying Among Young People in Southernmost Thailand	Database	N	Abstract/Title Exclusion
1171	Nisu et al.	Moderation Effects of Positive Core Belief and Social-Emotional Responsiveness on the Relationship Between Cyberbullying Victimization and Affective Symptoms	Database	N	Abstract/Title Exclusion
1172	Nilsson et al.	To be or not to be vaccinated against COVID-19 - The adolescents' perspective - A mixed-methods study in Sweden	Database	N	Abstract/Title Exclusion
1173	Nguyen et al.	Association of In-School and Electronic Bullying with Suicidality and Feelings of Hopelessness among Adolescents in the United States	Database	N	Abstract/Title Exclusion
1174	Nguyen et al.	The COVID-19 Pandemic and Adolescents' Psychological Distress: A Multinational Cross-Sectional Study	Database	N	Abstract/Title Exclusion
1175	Ngo et al.	Cyberbullying Among School Adolescents in an Urban Setting of a Developing Country: Experience, Coping Strategies, and Mediating Effects of Different Support on Psychological Well-Being	Database	N	Abstract/Title Exclusion
1176	Ng et al.	Curcumin-Rich Curry Consumption and Neurocognitive Function from 4.5-Year Follow-Up of Community-Dwelling Older Adults (Singapore Longitudinal Ageing Study)	Database	N	Abstract/Title Exclusion
1177	Ng et al.	The Effectiveness of Educational Interventions on Traditional Bullying and Cyberbullying Among Adolescents: A Systematic Review and Meta-Analysis	Database	N	Abstract/Title Exclusion
1178	Newman et al.	Sadness, hopelessness and suicide attempts in bullying: Data from the 2018 Iowa youth survey	Database	N	Abstract/Title Exclusion
1179	Nesi et al.	Social media use and self-injurious thoughts and behaviors: A systematic review and meta-analysis	Database	N	Abstract/Title Exclusion
1180	Nagata et al.	Adverse childhood experiences and early adolescent cyberbullying in the United States	Database	N	Abstract/Title Exclusion
1181	Nagata et al.	Social Epidemiology of Early Adolescent Cyberbullying in the United States	Database	N	Abstract/Title Exclusion
1182	Mzadi et al.	Mental Health Profiles in a Sample of Moroccan High School Students: Comparison Before and During the COVID-19 Pandemic	Database	N	Abstract/Title Exclusion
1183	Muniandy et al.	Brief Report: Longitudinal Role of Coping Strategies on Mental Health Outcomes in Autistic Youth and Adults	Database	N	Abstract/Title Exclusion
1184	Muniandy et al.	Associations between coping strategies and mental health outcomes in autistic adults	Database	N	Abstract/Title Exclusion
1185	Muniandy et al.	Inter-relationships between trait resilience, coping strategies, and mental health outcomes in autistic adults	Database	N	Abstract/Title Exclusion
1186	Mozgovaya et al.	Cyberbulling as a Deviant of Adolescents â€“ Representatives of Youth Subcultures	Database	N	Abstract/Title Exclusion
1187	Moreton et al.	University students' views on the impact of Instagram on mental wellbeing: a qualitative study	Database	N	Abstract/Title Exclusion
1188	Moreno-Maldonado et al.	Mental, physical and behavioural well-being of immigrants in Mediterranean countries	Database	N	Abstract/Title Exclusion
1189	Moreno et al.	Relationship between school integration, psychosocial adjustment and cyber-aggression among adolescents	Database	N	Abstract/Title Exclusion
1190	Morea et al.	Are Perceived Executive Functions Beneficial for Adolescents Who Experience Peer Victimization?	Database	N	Abstract/Title Exclusion
1191	Morales et al.	Neurocognitive Profiles in Adolescence Predict Subsequent Anxiety Trajectories During the COVID-19 Pandemic	Database	N	Abstract/Title Exclusion
1192	Moore et al.	Investigating the relationship between bullying involvement and self-harmful thoughts and behaviour in young people: A systematic review	Database	N	Abstract/Title Exclusion
1193	Moons et al.	Patient-Reported Outcomes in Adults With Congenital Heart Disease Following Hospitalization (from APPROACH-IS)	Database	N	Abstract/Title Exclusion
1194	Molin et al.	Rather a Competent Practitioner than a Compassionate Healer: Patients' Satisfaction with Interactions in Psychiatric Inpatient Care	Database	N	Abstract/Title Exclusion
1195	Molin et al.	Participation, Confirmation and Challenges: How Nursing Staff Experience the Daily Conversations Nursing Intervention in Psychiatric Inpatient Care	Database	N	Abstract/Title Exclusion
1196	Moksnes et al.	Sense of Coherence	Database	N	Abstract/Title Exclusion
1197	Mojtahe et al.	How social media affecting the mental health of Gen-Z: A mixed method study	Database	N	Abstract/Title Exclusion
1198	Mohseny et al.	Exposure to cyberbullying, cybervictimization, and related factors among junior high school students	Database	N	Abstract/Title Exclusion
1199	Mjøsund et al.	A Salutogenic Mental Health Model: Flourishing as a Metaphor for Good Mental Health	Database	N	Abstract/Title Exclusion
1200	Mjøsund et al.	Salutogenic-Oriented Mental Health Nursing: Strengthening Mental Health Among Adults with Mental Illness	Database	N	Abstract/Title Exclusion
1201	Mitchell et al.	Near-Fatal Self-Harm Among Canadian Adolescents	Database	N	Abstract/Title Exclusion
1202	Mitchell et al.	Past Year Technology-Involved Peer Harassment Victimization and Recent Depressive Symptoms and Suicide Ideation Among a National Sample of Youth	Database	N	Abstract/Title Exclusion
1203	Milone et al.	Disruptive Behavior Disorders: Symptoms, Evaluation and Treatment	Database	N	Abstract/Title Exclusion
1204	Mills et al.	Social Connectedness and Impulsivity as Predictors of Cyberbullying Behaviors in Early Adolescence	Database	N	Abstract/Title Exclusion
1205	Miconi et al.	Cumulative and independent effects of experiences of social adversity on support for violent radicalization during the COVID-19 pandemic: the mediating role of depression	Database	N	Abstract/Title Exclusion
1206	Messena et al.	Unpacking the relation between children's use of digital technologies and children's well-being: A scoping review	Database	N	Abstract/Title Exclusion
1207	Meseguer-Beltrán et al.	Targeting Neuroinflammation with Abscisic Acid Reduces Pain Sensitivity in Females and Hyperactivity in Males of an ADHD Mice Model	Database	N	Abstract/Title Exclusion
1208	Menabò et al.	What roles matter? An explorative study on bullying and cyberbullying by using the eye-tracker	Database	N	Abstract/Title Exclusion
1209	Meier et al.	Social psychology and COVID-19: What the field can tell us about behavior in a pandemic	Database	N	Abstract/Title Exclusion
1210	McManus et al.	Receiving threatening or obscene messages from a partner and mental health, self-harm and suicidality: results from the Adult Psychiatric Morbidity Survey	Database	N	Abstract/Title Exclusion
1211	McLoughlin et al.	Social Connectedness, Cyberbullying, and Well-Being: Preliminary Findings from the Longitudinal Adolescent Brain Study	Database	N	Abstract/Title Exclusion
1212	McField et al.	Examining the relationships between cyberbullying, relational victimization, and family support on depressive symptoms and substance use among adolescents	Database	N	Abstract/Title Exclusion
1213	McCool et al.	2.121 A Needs Assessment of Cyberbullying Curricula in Psychiatry Residency Training	Database	N	Abstract/Title Exclusion
1214	McComas et al.	Cyberaggression victimization on anxiety and depression in college students: the role of emotion regulation, social media, social support, and biological sex	Database	N	Abstract/Title Exclusion
1215	McCollum et al.	Dealing with mental health in the pediatric emergency department	Database	N	Abstract/Title Exclusion
1216	Mazurek et al.	Chronic Tinnitus	Database	N	Abstract/Title Exclusion
1217	Matison et al.	Genetic and environmental influences on fruit and vegetable consumption and depression in older adults	Database	N	Abstract/Title Exclusion
1218	Martínez-Monteagudo et al.	School bullying and cyberbullying in academically gifted students: A systematic review	Database	N	Abstract/Title Exclusion
1219	Martínez-Martínez et al.	Effects of the action for neutralization of bullying program on bullying in spanish schoolchildren	Database	N	Abstract/Title Exclusion
1220	Marrington et al.	An exploration of trolling behaviours in Australian adolescents: An online survey	Database	N	Abstract/Title Exclusion
1221	Marin et al.	A systematic review of the prospective relationship between bullying victimization and pain	Database	N	Abstract/Title Exclusion
1222	Maria Michael et al.	Online Mindfulness-Based Logotherapy Program: A Pilot Study Targeting Depressive Symptoms of Cyberbullied Adolescents During the Covid-19 Pandemic	Database	N	Abstract/Title Exclusion
1223	Marengo et al.	Hinder Problematic Social Media use and Cyberbullying in adolescence: The importance of social support-results from the Health Behaviour in School-aged Children study in Italy	Database	N	Abstract/Title Exclusion
1224	Marengo et al.	Cyberbullying and problematic social media use: an insight into the positive role of social support in adolescents-data from the Health Behaviour in School-aged Children study in Italy	Database	N	Abstract/Title Exclusion
1225	Mantey et al.	Digital screen time and suicidality during high school: How important is cyberbullying? A mediation analysis using the youth risk behavioral surveillance survey, 2011-2019	Database	N	Abstract/Title Exclusion
1226	Mameli et al.	Stay Safe and Strong: Characteristics, Roles and Emotions of Student-Produced Comics Related to Cyberbullying	Database	N	Abstract/Title Exclusion
1227	Maltseva et al.	Sleep quality, anxiety, symptoms of depression, and caregiver burden among those caring for patients with Dravet syndrome: a prospective multicenter study in Germany	Database	N	Abstract/Title Exclusion
1228	Malmgren et al.	Long-term health-related quality of life and burden of disease after intensive care: developmentÂ of a patient-reported outcome measure	Database	N	Abstract/Title Exclusion
1229	Mahmoud et al.	Cyber bullying and academic achievement among adolescent students in Aswan city schools	Database	N	Abstract/Title Exclusion
1230	Luo et al.	Mediating role of moral disengagement in the perpetration of cyberbullying by victims and bystanders	Database	N	Abstract/Title Exclusion
1231	Lucas-Molina et al.	Bullying, Cyberbullying and Mental Health: The Role of Student Connectedness as a School Protective Factor	Database	N	Abstract/Title Exclusion
1232	Lu et al.	How Do Chinese People View Cyberbullying? A Text Analysis Based on Social Media	Database	N	Abstract/Title Exclusion
1233	Lu et al.	Heart Failure and Patient-Reported Outcomes in Adults With Congenital Heart Disease from 15 Countries	Database	N	Abstract/Title Exclusion
1234	Lopez-Fernandez et al.	Considering existing classic and contemporary proposals for preventing online addiction problems: Some old recipes for new problems: Commentary on: Problematic risk-taking involving emerging technologies: A stakeholder framework to minimize harms (Swanton et al., 2019)	Database	N	Abstract/Title Exclusion
1235	Lopez et al.	Health Promotion Among Cancer Patients: Innovative Interventions	Database	N	Abstract/Title Exclusion
1236	Longobardi et al.	Editorial: Cyberbullying and Mental Health: An Interdisciplinary Perspective	Database	N	Abstract/Title Exclusion
1237	Longobardi et al.	Cyberbullying and cybervictimization among preadolescents: Does time perspective matter?	Database	N	Abstract/Title Exclusion
1238	Lonergan et al.	Cyberbullying and internet safety: a survey of child and adolescent mental health practitioners	Database	N	Abstract/Title Exclusion
1239	Lo Moro et al.	Exploring Cyberaggression and Mental Health Consequences among Adults: An Italian Nationwide Cross-Sectional Study	Database	N	Abstract/Title Exclusion
1240	Lloret-Irles et al.	Cyberbullying: Common Predictors to Cyber-Victimisation and Bystanding	Database	N	Abstract/Title Exclusion
1241	Ljunggren et al.	Experiences of emotional and psychosocial functioning after frontal lobe resection for epilepsy	Database	N	Abstract/Title Exclusion
1242	Livingstone et al.	HATERS GONNA HATE .? HOW NEURODIVERSE YOUNG PEOPLE ARE TARGETED ON SOCIAL MEDIA AND HOW TO MINIMISE THE RISKS	Database	N	Abstract/Title Exclusion
1243	Liu et al.	The relationship between school bullying victimization and mental health among high school sexual minority students in China: A cross-sectional study	Database	N	Abstract/Title Exclusion
1244	Liu et al.	Multiple types of harassment victimization in adolescents with autism spectrum disorder: Related factors and effects on mental health problems	Database	N	Abstract/Title Exclusion
1245	Liu et al.	Social anxiety in victimization and perpetration of cyberbullying and traditional bullying in adolescents with autism spectrum disorder and attention-deficit/hyperactivity disorder	Database	N	Abstract/Title Exclusion
1246	Liu et al.	Perpetration of and victimization in cyberbullying and traditional bullying in adolescents with attention-deficit/hyperactivity disorder: Roles of impulsivity, frustration intolerance, and hostility	Database	N	Abstract/Title Exclusion
1247	Liu et al.	Self-reported depressive symptoms and suicidality in adolescents with attention-deficit/hyperactivity disorder: Roles of bullying involvement, frustration intolerance, and hostility	Database	N	Abstract/Title Exclusion
1248	Liu et al.	Adolescent-Caregiver Agreement Regarding the School Bullying and Cyberbullying Involvement Experiences of Adolescents with Autism Spectrum Disorder	Database	N	Abstract/Title Exclusion
1249	Liu et al.	Experiences of COVID-19-Related Racism and Impact on Depression Trajectories Among Racially/Ethnically Minoritized Adolescents	Database	N	Abstract/Title Exclusion
1250	Liu et al.	Cybervictimization and non-suicidal self-injury among Chinese adolescents: The effect of depression and school connectedness	Database	N	Abstract/Title Exclusion
1251	Liu et al.	Does mindfulness reduce trolling? The relationship between trait mindfulness and online trolling: The mediating role of anger rumination and the moderating role of online disinhibition	Database	N	Abstract/Title Exclusion
1252	Liu et al.	Associations between Cyberbullying Perpetration, Sleep Quality, and Emotional Distress among Adolescents: A Two-Wave Cross-Lagged Analysis	Database	N	Abstract/Title Exclusion
1253	Liu et al.	Cyberbullying victimization and problematic Internet use among Chinese adolescents: Longitudinal mediation through mindfulness and depression	Database	N	Abstract/Title Exclusion
1254	Litt et al.	DEVELOPING AND REFINING A PARENT-BASED INTERVENTION FOR IMPROVING PARENT-ADOLESCENT COMMUNICATION AND REDUCING ADOLESCENT HIGH-RISK SOCIAL MEDIA COGNITIONS, ALCOHOL USE, AND CONSEQUENCES	Database	N	Abstract/Title Exclusion
1255	Lindström	Salutogenesis in Challenging Social Circumstances and Environments	Database	N	Abstract/Title Exclusion
1256	Lindgren et al.	Balancing between a Person-Centred and a Common Staff Approach: Nursing Staff's Experiences of Good Nursing Practice for Patients Who Self-Harm	Database	N	Abstract/Title Exclusion
1257	Linares et al.	Cyber-dating abuse in young adult couples: Relations with sexist attitudes and violence justification, smartphone usage and impulsivity	Database	N	Abstract/Title Exclusion
1258	Lin et al.	The Relationship between Paranoid Tendencies and Cyberbullying among Chinese Adolescents: The Mediating Role of Moral Disengagement	Database	N	Abstract/Title Exclusion
1259	Lin et al.	Cybervictimization and non-suicidal self-injury among Chinese adolescents: A longitudinal moderated mediation model	Database	N	Abstract/Title Exclusion
1260	Lin et al.	Relationships of Homophobic Bullying Victimization during Childhood with Borderline Personality Disorder Symptoms in Early Adulthood among Gay and Bisexual Men: Mediating Effect of Depressive Symptoms and Moderating Effect of Family Support	Database	N	Abstract/Title Exclusion
1261	Lim et al.	Examining the common and specific grey matter abnormalities in childhood maltreatment and peer victimisation	Database	N	Abstract/Title Exclusion
1262	Lillefjell et al.	Applying Salutogenesis in Vocational Rehabilitation Settings	Database	N	Abstract/Title Exclusion
1263	Liao et al.	Readmission and emergency department presentation after hospitalisation for epilepsy in people with intellectual disability: A data linkage study	Database	N	Abstract/Title Exclusion
1264	Li et al.	Suicidality in clinically stable bipolar disorder and schizophrenia patients during the COVID-19 pandemic	Database	N	Abstract/Title Exclusion
1265	Li et al.	Offline victimization, psychological morbidity, and problematic online behavior among chinese secondary school students	Database	N	Abstract/Title Exclusion
1266	Li et al.	The effects of childhood maltreatment on cyberbullying in college students: The roles of cognitive processes	Database	N	Abstract/Title Exclusion
1267	Li et al.	Longitudinal associations between traditional and cyberbullying victimization and depressive symptoms among young Chinese: A mediation analysis	Database	N	Abstract/Title Exclusion
1268	Li et al.	Prevalence and associated factors of bullying victimization among Chinese high school students in Shandong, China	Database	N	Abstract/Title Exclusion
1269	Li et al.	Traditional bullying and cyberbullying in the digital age and its associated mental health problems in children and adolescents: a meta-analysis	Database	N	Abstract/Title Exclusion
1270	Leung et al.	Online social media poses opportunities and risks in autistic youth: implications for services from a qualitative study	Database	N	Abstract/Title Exclusion
1271	Leung et al.	Indirect consequences of covid-19 on childrenâ€™s health	Database	N	Abstract/Title Exclusion
1272	Lett et al.	Syndemic relationship of depressive symptoms, substance use, and suicidality in transgender youth: a cross-sectional study using the U.S. youth risk behavior surveillance system	Database	N	Abstract/Title Exclusion
1273	Lessard et al.	Weight-based cybervictimization: Implications for adolescent health	Database	N	Abstract/Title Exclusion
1274	Lennon et al.	Does Antihypertensive Use Moderate the Effect of Blood Pressure on Cognitive Decline in Older People?	Database	N	Abstract/Title Exclusion
1275	Leinweber et al.	Developing a woman-centered, inclusive definition of traumatic childbirth experiences: A discussion paper	Database	N	Abstract/Title Exclusion
1276	Lee et al.	Effects of school sandplay group therapy on children victims of cyberbullying	Database	N	Abstract/Title Exclusion
1277	Lee et al.	Sexting: What's Law Got to Do with It?	Database	N	Abstract/Title Exclusion
1278	Lee et al.	The Impact of Cyberbullying Victimization on Psychosocial Behaviors among College Students during the Covid-19 Pandemic: The Indirect Effect of a Sense of Purpose in Life	Database	N	Abstract/Title Exclusion
1279	Lee et al.	A social-ecological approach to understanding the relationship between cyberbullying victimization and suicidal ideation in South Korean adolescents: The moderating effect of school connectedness	Database	N	Abstract/Title Exclusion
1280	LeBlanc et al.	Freedom dreaming to STEM: A conceptual model for Black youth's racial and STEM identity development through social media	Database	N	Abstract/Title Exclusion
1281	Le Glaz et al.	Machine learning and natural language processing in mental health: Systematic review	Database	N	Abstract/Title Exclusion
1282	Las-Hayas et al.	Relevance of well-being, resilience, and health-related quality of life to mental health profiles of European adolescents: results from a cross-sectional analysis of the school-based multinational UPRIGHT project	Database	N	Abstract/Title Exclusion
1283	Larsson et al.	Self-Assessed Aspects of Health 3 Months after COVID-19 Hospitalization-A Swedish Cross-Sectional Study	Database	N	Abstract/Title Exclusion
1284	Laopratai et al.	Factors affecting sibling bullying and its association with self-esteem and depression in middle school students	Database	N	Abstract/Title Exclusion
1285	Lansford et al.	Culture and Social Change in Mothers' and Fathers' Individualism, Collectivism and Parenting Attitudes	Database	N	Abstract/Title Exclusion
1286	Langeland et al.	Applying Salutogenesis in Mental Healthcare Settings	Database	N	Abstract/Title Exclusion
1287	Langeland et al.	Effectiveness of Interventions to Enhance the Sense of Coherence in the Life Course	Database	N	Abstract/Title Exclusion
1288	Lan et al.	Understanding protective and risk factors affecting adolescents' well-being during the COVID-19 pandemic	Database	N	Abstract/Title Exclusion
1289	Lahti et al.	Genome-wide meta-analyses reveal novel loci for verbal short-term memory and learning	Database	N	Abstract/Title Exclusion
1290	Laffan et al.	The role of cyberbullying victimization in the relationship between adult BTS fans' psychological sense of community and wellbeing	Database	N	Abstract/Title Exclusion
1291	Labuhn et al.	Trends and instigators among young adolescent suicide in the United States	Database	N	Abstract/Title Exclusion
1292	Löyttynen et al.	District Nurses' Experiences of Practice in Caring for People with Mental Ill-Health in Swedish Primary Care	Database	N	Abstract/Title Exclusion
1293	Löve et al.	Experiences of family violence and parental unavailability in childhood in relation to parental socioeconomic position and psychological problems: a cohort study of young Swedish women 1990-2013	Database	N	Abstract/Title Exclusion
1294	Kutok et al.	A cyberbullying media-based prevention intervention for adolescents on instagram: Pilot randomized controlled trial	Database	N	Abstract/Title Exclusion
1295	Kumar et al.	Umbilical vein injection for management of retained placenta	Database	N	Abstract/Title Exclusion
1296	Kreski et al.	National Trends and Disparities in Bullying and Suicidal Behavior Across Demographic Subgroups of US Adolescents	Database	N	Abstract/Title Exclusion
1297	Kreski et al.	Trends in Adolescent Online and Offline Victimization and Suicide Risk Factors	Database	N	Abstract/Title Exclusion
1298	Kranhold et al.	Bullying experiences in outpatients of a child and adolescent psychotherapy centre-A particularly vulnerable group?	Database	N	Abstract/Title Exclusion
1299	Kozyreva et al.	Critical Ignoring as a Core Competence for Digital Citizens	Database	N	Abstract/Title Exclusion
1300	Koushede et al.	Applying Salutogenesis in Community-Wide Mental Health Promotion	Database	N	Abstract/Title Exclusion
1301	Kostyrka-Allchorne et al.	Review: Digital experiences and their impact on the lives of adolescents with pre-existing anxiety, depression, eating and nonsuicidal self-injury conditions â€“ a systematic review	Database	N	Abstract/Title Exclusion
1302	Kostakopoulou et al.	Academic cyberbullying	Database	N	Abstract/Title Exclusion
1303	Korhonen et al.	The good, the bad and the ugly of childrenÂ´s screen time during the COVID-19 pandemic	Database	N	Abstract/Title Exclusion
1304	Koncz et al.	The heritability of amyloid burden in older adults: the Older Australian Twins Study	Database	N	Abstract/Title Exclusion
1305	Koly et al.	Psychosocial health of school-going adolescents during the COVID-19 pandemic: Findings from a nationwide survey in Bangladesh	Database	N	Abstract/Title Exclusion
1306	Kollerup et al.	The importance of workplace accommodation for cancer survivors - The role of flexible work schedules and psychological help in returning to work	Database	N	Abstract/Title Exclusion
1307	Kneer et al.	Trolleys, triage and Covid-19: the role of psychological realism in sacrificial dilemmas	Database	N	Abstract/Title Exclusion
1308	Klefsjö et al.	The road to diagnosis and treatment in girls and boys with ADHD - gender differences in the diagnostic process	Database	N	Abstract/Title Exclusion
1309	Kircaburun et al.	Childhood Emotional Abuse and Cyberbullying Perpetration: The Role of Dark Personality Traits	Database	N	Abstract/Title Exclusion
1310	Kingsbury et al.	Suicidality among sexual minority and transgender adolescents: a nationally representative population-based study of youth in Canada	Database	N	Abstract/Title Exclusion
1311	Kim et al.	Peer victimization, depression, and sexual risk behaviors among high school youth in the United States: A gender-based approach	Database	N	Abstract/Title Exclusion
1312	Kim et al.	Cyberbullying Among Traditional and Complementary Medicine Practitioners in the Workplace: Protocol for a Cross-sectional Descriptive Study	Database	N	Abstract/Title Exclusion
1313	Kim et al.	Bullying, Mental Health, and the Moderating Role of Supportive Adults: A Cross-National Analysis of Adolescents in 45 Countries	Database	N	Abstract/Title Exclusion
1314	Kim et al.	Relationship between positive parenting and cyberbullying perpetration among adolescents: role of self-esteem and smartphone addiction	Database	N	Abstract/Title Exclusion
1315	Kikerpill et al.	Schools engaged in doom-monitoring students' online interactions and content creation: an analysis of dominant media discourses	Database	N	Abstract/Title Exclusion
1316	Keum et al.	Online racism, psychological distress, and alcohol use among racial minority women and men: A multi-group mediation analysis	Database	N	Abstract/Title Exclusion
1317	Keum et al.	Online racism, depressive and anxiety symptoms, coping-related drinking motives, and alcohol use severity among Black, Latina/o/x, and Asian emerging adults	Database	N	Abstract/Title Exclusion
1318	Kerekes et al.	Psychological Distress, Somatic Complaints, and Their Relation to Negative Psychosocial Factors in a Sample of Swedish High School Students	Database	N	Abstract/Title Exclusion
1319	Kerekes et al.	Changes in Adolescents' Psychosocial Functioning and Well-Being as a Consequence of Long-Term COVID-19 Restrictions	Database	N	Abstract/Title Exclusion
1320	Kerekes et al.	Yoga as Complementary Care for Young People Placed in Juvenile Institutions-A Study Plan	Database	N	Abstract/Title Exclusion
1321	Ke et al.	The association between peer-victimisation and structural and functional brain outcomes: A systematic review	Database	N	Abstract/Title Exclusion
1322	Katz et al.	Child maltreatment reports and Child Protection Service responses during COVID-19: Knowledge exchange among Australia, Brazil, Canada, Colombia, Germany, Israel, and South Africa	Database	N	Abstract/Title Exclusion
1323	Karlsson et al.	The Caring Mission - Nursing Personnel's Inner Driving Force in End-of-Life Care	Database	N	Abstract/Title Exclusion
1324	Karami et al.	Identifying and Analyzing Health-Related Themes in Disinformation Shared by Conservative and Liberal Russian Trolls on Twitter	Database	N	Abstract/Title Exclusion
1325	Kane et al.	Social Media, Adolescents, and the Role of the Pediatrician: Exploring Potential Benefits and Harms in Todayâ€™s Digital Landscape	Database	N	Abstract/Title Exclusion
1326	Kamolthip et al.	Problematic Internet use (PIU) in youth: a brief literature review of selected topics	Database	N	Abstract/Title Exclusion
1327	Kalra et al.	Baro-Bullying: An ignored comorbidity of living with obesity	Database	N	Abstract/Title Exclusion
1328	Kaloeti et al.	The Role of Social Media Use in Peer Bullying Victimization and Onset of Anxiety Among Indonesian Elementary School Children	Database	N	Abstract/Title Exclusion
1329	Kaiser et al.	An App-Based Intervention for Adolescents Exposed to Cyberbullying in Norway: Protocol for a Randomized Controlled Trial	Database	N	Abstract/Title Exclusion
1330	Körükcü et al.	Health Promotion Among Home-Dwelling Elderly Individuals in Turkey	Database	N	Abstract/Title Exclusion
1331	Joseph et al.	Positive Psychology and Its Relation to Salutogenesis	Database	N	Abstract/Title Exclusion
1332	Jonas et al.	A systematic review and meta-analysis investigating theÂ impact of childhood adversities on the mental health of LGBT+Â youth	Database	N	Abstract/Title Exclusion
1333	John et al.	Self-harm, in-person bullying and cyberbullying in secondary school-aged children: A data linkage study in Wales	Database	N	Abstract/Title Exclusion
1334	Johansson et al.	Gender non-binary adolescents' somatic and mental health throughout 2020	Database	N	Abstract/Title Exclusion
1335	Jin et al.	Cyberbullying among college students in a Chinese population: Prevalence and associated clinical correlates	Database	N	Abstract/Title Exclusion
1336	Jiang et al.	Difficulties in Emotion Regulation and Cyberbullying Among Chinese Adolescents: A Mediation Model of Loneliness and Depression	Database	N	Abstract/Title Exclusion
1337	Jia et al.	Epigenome-wide meta-analysis of blood DNA methylation and its association with subcortical volumes: findings from the ENIGMA Epigenetics Working Group	Database	N	Abstract/Title Exclusion
1338	Jenaro et al.	Anxiety and Depression in Cyberbullied College Students: A Retrospective Study	Database	N	Abstract/Title Exclusion
1339	Jattamart et al.	What awareness variables are associated with motivation for changing risky behaviors to prevent recurring victims of cyberbullying?	Database	N	Abstract/Title Exclusion
1340	Jadva et al.	Predictors of self-harm and suicide in LGBT youth: The role of gender, socio-economic status, bullying and school experience	Database	N	Abstract/Title Exclusion
1341	Isralowitz et al.	Gaming Disorder and Psycho-Emotional Wellbeing among Male University Students and Other Young Adults in Israel	Database	N	Abstract/Title Exclusion
1342	Islam et al.	Evaluating Risk and Protective Factors for Suicidality and Self-Harm in Australian Adolescents With Traditional Bullying and Cyberbullying Victimizations	Database	N	Abstract/Title Exclusion
1343	Iotti et al.	Investigating the effects of autonomy-supportive parenting practices on Italian young adolescent students' motivation to defend victims of bullying: findings on the mediating roles of reactance, depression, anxiety, and stress	Database	N	Abstract/Title Exclusion
1344	Iorga et al.	Exploring the Importance of Gender, Family Affluence, Parenting Style and Loneliness in Cyberbullying Victimization and Aggression among Romanian Adolescents	Database	N	Abstract/Title Exclusion
1345	Ioannidis et al.	Problematic usage of the internet and eating disorder and related psychopathology: A multifaceted, systematic review and meta-analysis	Database	N	Abstract/Title Exclusion
1346	Ikeda et al.	Prevalence, characteristics, and psychological outcomes of workplace cyberbullying during the COVID-19 pandemic in Japan: a cross-sectional online survey	Database	N	Abstract/Title Exclusion
1347	Igarashi et al.	Children and the Media	Database	N	Abstract/Title Exclusion
1348	Iftikhar et al.	Impact of multifaceted workplace bullying on the relationships between technology usage, organisational climate and employee physical and emotional health	Database	N	Abstract/Title Exclusion
1349	Idan et al.	Generalized Resistance Resources in the Salutogenic Model of Health	Database	N	Abstract/Title Exclusion
1350	Hyun et al.	Education, Occupational Complexity, and Incident Dementia: A COSMIC Collaborative Cohort Study	Database	N	Abstract/Title Exclusion
1351	Hussenoeder et al.	Social network sites as learning environments and their implications for mental health	Database	N	Abstract/Title Exclusion
1352	Hussain et al.	Determining the extent of bullying in children with behavioralissues and who visit the emergency department	Database	N	Abstract/Title Exclusion
1353	Hung et al.	Digitalisation, Parenting, and Childrenâ€™s Mental Health: What Are the Challenges and Policy Implications?	Database	N	Abstract/Title Exclusion
1354	Hummel et al.	Development of an international standard set of clinical and patient-reported outcomes for children and adults with congenital heart disease: a report from the International Consortium for Health Outcomes Measurement Congenital Heart Disease Working Group	Database	N	Abstract/Title Exclusion
1355	Huang et al.	Choose your Own Adventure: Pathways to Adulthood Autism Diagnosis in Australia	Database	N	Abstract/Title Exclusion
1356	Huang et al.	Factors associated with age at autism diagnosis in a community sample of Australian adults	Database	N	Abstract/Title Exclusion
1357	Huang et al.	Stability and Changes in Traditional and Cyberbullying Perpetration and Victimization in Childhood: The Predictive Role of Depressive Symptoms	Database	N	Abstract/Title Exclusion
1358	Hu et al.	Cyberbullying victimization and depression among adolescents: A meta-analysis	Database	N	Abstract/Title Exclusion
1359	Hsu et al.	Increased Online Aggression During COVID-19 Lockdowns: Two-Stage Study of Deep Text Mining and Difference-in-Differences Analysis	Database	N	Abstract/Title Exclusion
1360	Hsieh et al.	Mood and suicidality amongst cyberbullied adolescents- a cross-sectional study from youth risk behavior survey	Database	N	Abstract/Title Exclusion
1361	Houkamau et al.	Cyberbullying Toward MÄori Is Rife in New Zealand: Incidences and Demographic Differences in Experiences of Cyberbullying Among MÄori	Database	N	Abstract/Title Exclusion
1362	Hou et al.	Children's mobile-gaming preferences, online risks, and mental health	Database	N	Abstract/Title Exclusion
1363	Horzum et al.	The effects of empathy and circadian preference on cyberbullying of adolescents in Turkey	Database	N	Abstract/Title Exclusion
1364	Holloway et al.	Social media: friend or foe?	Database	N	Abstract/Title Exclusion
1365	Hollis et al.	Youth mental health: risks and opportunities in the digital world	Database	N	Abstract/Title Exclusion
1366	Ho Ma et al.	Cyberbullying victimization and depression: self-esteem as a mediator and approach coping strategies as moderators	Database	N	Abstract/Title Exclusion
1367	Hinduja et al.	Digital Dating Abuse Among a National Sample of U.S. Youth	Database	N	Abstract/Title Exclusion
1368	Higgins et al.	Defining autistic burnout through experts by lived experience: Grounded Delphi method investigating #AutisticBurnout	Database	N	Abstract/Title Exclusion
1369	Hendry et al.	Recommendations for cyberbullying prevention and intervention: A Western Canadian perspective from key stakeholders	Database	N	Abstract/Title Exclusion
1370	Helvik et al.	Older Adults in Hospitals: Health Promotion When Hospitalized	Database	N	Abstract/Title Exclusion
1371	Hellstrand et al.	Prevalence of cyberbullying in patients presenting to the pediatric emergency department	Database	N	Abstract/Title Exclusion
1372	Hedström et al.	Insomnia in the context of short sleep increases suicide risk	Database	N	Abstract/Title Exclusion
1373	Hedley et al.	Suicide by young Australians, 2006-2015: a cross-sectional analysis of national coronial data	Database	N	Abstract/Title Exclusion
1374	Hedley et al.	The association between COVID-19, personal wellbeing, depression, and suicide risk factors in Australian autistic adults	Database	N	Abstract/Title Exclusion
1375	Hedley et al.	The Suicidal Ideation Attributes Scale-Modified (SIDAS-M): Development and preliminary validation of a new scale for the measurement of suicidal ideation in autistic adults	Database	N	Abstract/Title Exclusion
1376	Hays et al.	Anticipating the care adolescents will need	Database	N	Abstract/Title Exclusion
1377	Hayes et al.	The world we live in now: A qualitative investigation into parents', teachers', and children's perceptions of social networking site use	Database	N	Abstract/Title Exclusion
1378	Hayashi et al.	Psychological Predictors of Bystanders' Intention to Help Cyberbullying Victims Among College Students: An Application of Theory of Planned Behavior	Database	N	Abstract/Title Exclusion
1379	Hauser et al.	Rational, emotional, or both? Subcomponents of psychopathy predict opposing moral decisions	Database	N	Abstract/Title Exclusion
1380	Haugdahl et al.	Health Promotion Among Long-Term ICU Patients and Their Families	Database	N	Abstract/Title Exclusion
1381	Haugan et al.	Nurse-Patient Interaction: A Vital Salutogenic Resource in Nursing Home Care	Database	N	Abstract/Title Exclusion
1382	Haugan et al.	Meaning-in-Life: A Vital Salutogenic Resource for Health	Database	N	Abstract/Title Exclusion
1383	Hashimoto et al.	Fickle Judgments in Moral Dilemmas: Time Pressure and Utilitarian Judgments in an Interdependent Culture	Database	N	Abstract/Title Exclusion
1384	Hasan et al.	Geographical variations in the prevalence of traditional and cyberbullying and its additive role in psychological and somatic health complaints among adolescents in 38 European countries	Database	N	Abstract/Title Exclusion
1385	Harness et al.	TikTok's Sick-Role Subculture and What to Do About It	Database	N	Abstract/Title Exclusion
1386	Hansson et al.	Job satisfaction in midwives and its association with organisational and psychosocial factors at work: a nation-wide, cross-sectional study	Database	N	Abstract/Title Exclusion
1387	Han et al.	Cyberbullying Involvement, Resilient Coping, and Loneliness of Adolescents During Covid-19 in Rural China	Database	N	Abstract/Title Exclusion
1388	Hammami et al.	Do associations between suicide ideation and its correlates (substance use, anxiety, and depression) differ according to victimization type among youth? A Smart platform study	Database	N	Abstract/Title Exclusion
1389	Hamby et al.	The Association of Different Cyber-Victimization Types With Current Psychological and Health Status in Southern Appalachian Communities	Database	N	Abstract/Title Exclusion
1390	Høyer et al.	The Nordic Nutrition Recommendations 2022 - prioritisation of topics for de novo systematic reviews	Database	N	Abstract/Title Exclusion
1391	Høgsdal et al.	Adolescents' Assessment of Two Mental Health-Promoting Mobile Apps: Results of Two User Surveys	Database	N	Abstract/Title Exclusion
1392	Gyberg et al.	Discrimination and its relation to psychosocial well-being among diverse youth in Sweden	Database	N	Abstract/Title Exclusion
1393	Guzmán et al.	A moral trade-off system produces intuitive judgments that are rational and coherent and strike a balance between conflicting moral values	Database	N	Abstract/Title Exclusion
1394	Gurdal et al.	Editorial: Community series in the consequences of COVID-19 on the mental well-being of parents, children and adolescents, volume II	Database	N	Abstract/Title Exclusion
1395	Gupta et al.	Indian Academy of Pediatrics Guidelines on Screen Time and Digital Wellness in Infants, Children and Adolescents	Database	N	Abstract/Title Exclusion
1396	Gupta et al.	Reviewing the Impact of Social Media on the Mental Health of Adolescents and Young Adults	Database	N	Abstract/Title Exclusion
1397	Gunnarsdóttir et al.	Poor school connectedness in adolescence and adulthood depressiveness: a longitudinal theory-driven study from the Northern Sweden Cohort	Database	N	Abstract/Title Exclusion
1398	Guerra et al.	Online sexual harassment and depression in Chilean adolescents: Variations based on gender and age of the offenders	Database	N	Abstract/Title Exclusion
1399	Gu et al.	Fight or Flight? Curvilinear Relations between Previous Cyberbullying Victimization Experiences and Continuous Use of Social Media: Social Media Rumination and Distress as Chain Mediators	Database	N	Abstract/Title Exclusion
1400	Greydanus et al.	Suicidality and the LGBT youth: Tragic underpinnings of societal insouciance, impuissant aesculapian response and implacable sacerdotal dogma	Database	N	Abstract/Title Exclusion
1401	Green et al.	Attachment security and suicide ideation and behaviour: The mediating role of reflective functioning	Database	N	Abstract/Title Exclusion
1402	Grech et al.	Cyberbullying and mental health of adolescents	Database	N	Abstract/Title Exclusion
1403	Gong et al.	Associations between school bullying and anxiety in children and adolescents from an ethnic autonomous county in China	Database	N	Abstract/Title Exclusion
1404	Gong et al.	Bullying Victimization and Developmental Trajectories of Internalizing and Externalizing Problems: The Moderating Role of Locus of Control Among Children	Database	N	Abstract/Title Exclusion
1405	Gomez et al.	Curating Cyberbullying Datasets: a Human-AI Collaborative Approach	Database	N	Abstract/Title Exclusion
1406	Golembiewski et al.	Salutogenic Approaches to Dementia Care	Database	N	Abstract/Title Exclusion
1407	Golembiewski et al.	Salutogenic Architecture	Database	N	Abstract/Title Exclusion
1408	Gohal et al.	Prevalence and related risks of cyberbullying and its effects on adolescent	Database	N	Abstract/Title Exclusion
1409	Giumetti et al.	Cyberbullying via social media and well-being	Database	N	Abstract/Title Exclusion
1410	Gilbar et al.	Meta-Analysis of Cyber Intimate Partner Violence Perpetration and Victimization: Different Types and their Associations with Face-to-Tace IPV among Men and Women	Database	N	Abstract/Title Exclusion
1411	Gewirtz O'Brien et al.	Adolescent Health: Media Use	Database	N	Abstract/Title Exclusion
1412	Geng et al.	Gender Differences between Cyberbullying Victimization and Meaning in Life: Roles of Fatalism and Self-Concept Clarity	Database	N	Abstract/Title Exclusion
1413	Geng et al.	Social Comparison Orientation and Cyberbullying Perpetration and Victimization: Roles of Envy on Social Networking Sites and Body Satisfaction	Database	N	Abstract/Title Exclusion
1414	Geng et al.	If You Love Me, You Must Do... Parental Psychological Control and Cyberbullying Perpetration Among Chinese Adolescents	Database	N	Abstract/Title Exclusion
1415	Geng et al.	Relationship between Honesty-Humility and Cyberbullying Perpetration: A Moderated Mediation Model	Database	N	Abstract/Title Exclusion
1416	Geng et al.	Perceived Parental Acceptance and Cyberbullying Perpetration among Chinese Adolescents: Moderated Mediation Models of Materialism and Insecure Attachment	Database	N	Abstract/Title Exclusion
1417	Geng et al.	The relationship between childhood maltreatment and adolescents' cyberbullying victimization: The new phenomenon of a â€œcycle of victimizationâ€	Database	N	Abstract/Title Exclusion
1418	Garthe et al.	Cyber-Victimization and Mental Health Concerns among Middle School Students Before and During the COVID-19 Pandemic	Database	N	Abstract/Title Exclusion
1419	Garayalde et al.	53.3 Barriers to Screening and Social Determinants of Health ConsiderationS in Special Populations	Database	N	Abstract/Title Exclusion
1420	Gao et al.	Longitudinal Relationships among Cybervictimization, Peer pressure, and Adolescentsâ€™ Depressive Symptoms	Database	N	Abstract/Title Exclusion
1421	Gao et al.	From pity to numbness: Social exclusion moderates the relationship between trait empathy and bystanders' aggressive tendencies in cyberbullying	Database	N	Abstract/Title Exclusion
1422	Gao et al.	The influence of family incivility on cyberbullying perpetration: A moderated mediation model	Database	N	Abstract/Title Exclusion
1423	Gan et al.	Positive youth development attributes, mental disorder, and problematic online behaviors in adolescents: a longitudinal study amidst the COVID-19 pandemic	Database	N	Abstract/Title Exclusion
1424	Gan et al.	Positive youth development attributes and cyberbullying victimization among Chinese middle school students: A longitudinal moderated mediation model involving internet gaming disorder and depression	Database	N	Abstract/Title Exclusion
1425	Gan et al.	Alienation from school and cyberbullying among Chinese middle school students: A moderated mediation model involving self-esteem and emotional intelligence	Database	N	Abstract/Title Exclusion
1426	Gan et al.	The relationship between parental neglect and cyberbullying perpetration among Chinese adolescent: The sequential role of cyberbullying victimization and internet gaming disorder	Database	N	Abstract/Title Exclusion
1427	Gaete et al.	Validation of the Revised Olweus Bully/Victim Questionnaire (OBVQ-R) Among Adolescents in Chile	Database	N	Abstract/Title Exclusion
1428	Gadolin et al.	Managing health care under heavy stress: Effects of the COVID-19 pandemic on care unit managers' ability to support the nurses-A mixed-methods approach	Database	N	Abstract/Title Exclusion
1429	Gámez-Guadix et al.	Assessing image-based sexual abuse: Measurement, prevalence, and temporal stability of sextortion and nonconsensual sexting (â€œrevenge pornâ€) among adolescents	Database	N	Abstract/Title Exclusion
1430	Fujikawa et al.	Bullying Across Late Childhood and Early Adolescence: A Prospective Cohort of Students Assessed Annually From Grades 3 to 8	Database	N	Abstract/Title Exclusion
1431	Fredin-Knutzén et al.	A pilot study evaluating the effectiveness of preventing railway suicides by mid-track fencing, which restrict easy access to high-speed train tracks	Database	N	Abstract/Title Exclusion
1432	Frangou et al.	Cortical thickness across the lifespan: Data from 17,075 healthy individuals aged 3-90â€‰years	Database	N	Abstract/Title Exclusion
1433	Fowler et al.	Bullying experiences, body esteem, body dissatisfaction, and the moderating role of weight status among adolescents	Database	N	Abstract/Title Exclusion
1434	Fournaise et al.	Prevention of AcuTe admIssioN algorithm (PATINA): study protocol of a stepped wedge randomized controlled trial	Database	N	Abstract/Title Exclusion
1435	Foulkes et al.	Individual differences in adolescent mental health during COVID-19: The importance of peer relationship quality	Database	N	Abstract/Title Exclusion
1436	Foucart et al.	Is There a Foreign Accent Effect on Moral Judgment?	Database	N	Abstract/Title Exclusion
1437	Foubister et al.	Time spent on social media use and BMI z-score: A cross-sectional explanatory pathway analysis of 10798 14-year-old boys and girls	Database	N	Abstract/Title Exclusion
1438	Fonseca-Pedrero et al.	Risk and Protective Factors in Adolescent Suicidal Behaviour: A Network Analysis	Database	N	Abstract/Title Exclusion
1439	Fogleman et al.	In-person victimization, cyber victimization, and polyvictimization in relation to internalizing symptoms and self-esteem in adolescents with attention-deficit/hyperactivity disorder	Database	N	Abstract/Title Exclusion
1440	Floros et al.	Association of Cyberbullying and Internet Use Disorder	Database	N	Abstract/Title Exclusion
1441	Finkelhor et al.	Youth Internet Safety Education: Aligning Programs With the Evidence Base	Database	N	Abstract/Title Exclusion
1442	Finkel et al.	Co-Rooming Accounts for Socioeconomic Disparities in Infant Sleep Quality among Families Living in Urban Environments	Database	N	Abstract/Title Exclusion
1443	Filippi et al.	Developmental Changes in the Association Between Cognitive Control and Anxiety	Database	N	Abstract/Title Exclusion
1444	Fetzer et al.	A systematic review of magnetic resonance imaging in patients with an implanted vagus nerve stimulation system	Database	N	Abstract/Title Exclusion
1445	Ferreira et al.	How Presenteeism Shaped Teacher Burnout in Cyberbullying Among Students During the COVID-19 Pandemic	Database	N	Abstract/Title Exclusion
1446	Fernandes et al.	Portuguese Cyber Victimsâ€™ Self-Esteem and Gender in Young Adulthood	Database	N	Abstract/Title Exclusion
1447	Fermani et al.	Editorial: Bullying and cyberbullying: their nature and impact on psychological wellbeing	Database	N	Abstract/Title Exclusion
1448	Faura-Garcia et al.	Cyberbullying victimization and nonsuicidal self-injury in adolescents: The role of maladaptive schemas and dispositional mindfulness	Database	N	Abstract/Title Exclusion
1449	Farrington et al.	Cyberbullying research in Canada: A systematic review of the first 100 empirical studies	Database	N	Abstract/Title Exclusion
1450	Fabris et al.	Exploring Multivariate Profiles of Psychological Distress and Empathy in Early Adolescent Victims, Bullies, and Bystanders Involved in Cyberbullying Episodes	Database	N	Abstract/Title Exclusion
1451	Eyuboglu et al.	Traditional school bullying and cyberbullying: Prevalence, the effect on mental health problems and self-harm behavior	Database	N	Abstract/Title Exclusion
1452	Exner-Cortens et al.	The National Prevalence of Adolescent Dating Violence in Canada	Database	N	Abstract/Title Exclusion
1453	Eweida et al.	Cyberbullying among Adolescents in Egypt: A Call for Correlates with Sense of Emotional Security and Psychological Capital Profile	Database	N	Abstract/Title Exclusion
1454	Evelyn et al.	A Phenomenological Investigation into Cyberbullying as Experienced by People Identifying as Transgender or Gender Diverse	Database	N	Abstract/Title Exclusion
1455	Espinoza et al.	Personal and Witnessed Cyber Victimization Experiences Among Adolescents at the Beginning of the COVID-19 Pandemic	Database	N	Abstract/Title Exclusion
1456	Eroglu et al.	Cyber victimization and well-being in adolescents: The sequential mediation role of forgiveness and coping with cyberbullying	Database	N	Abstract/Title Exclusion
1457	Erlandsson et al.	Is ADHD a way of conceptualizing long-term emotional stress and social disadvantage?	Database	N	Abstract/Title Exclusion
1458	Erbiçer et al.	Cyberbullying among adolescents in Turkey: the relationship between coping strategies and cyberbullying perpetration	Database	N	Abstract/Title Exclusion
1459	Engwall et al.	Recovering from COVID-19 - A Process Characterised by Uncertainty: A Qualitative study	Database	N	Abstract/Title Exclusion
1460	Englander et al.	34.4 Risk Stratification in Adolescent Cyberbullying and Sexting	Database	N	Abstract/Title Exclusion
1461	Englander et al.	4.5 Sexting, Cyberbullying, and Risk Assessment	Database	N	Abstract/Title Exclusion
1462	Englander et al.	Bullying, cyberbullying, anxiety, and depression in a sample of youth during the Coronavirus pandemic	Database	N	Abstract/Title Exclusion
1463	Englander et al.	3.5 Social and Mental Health During the COVID-19 Pandemic	Database	N	Abstract/Title Exclusion
1464	Emerson et al.	The association between disability and risk of exposure to peer cyber victimisation is moderated by gender: Cross-sectional survey	Database	N	Abstract/Title Exclusion
1465	Elmahdy et al.	Prevalence of Bullying and Its Association With Health-Related Quality of Life Among Adolescents in Jazan: A Cross-Sectional Study	Database	N	Abstract/Title Exclusion
1466	Eik-Nes et al.	Depression, anxiety, and psychosocial stressors across BMI classes: A Norwegian population study - The HUNT Study	Database	N	Abstract/Title Exclusion
1467	Ehrenreich et al.	Importance of Digital Communication in Adolescents' Development: Theoretical and Empirical Advancements in the Last Decade	Database	N	Abstract/Title Exclusion
1468	Egan et al.	Feasibility of a Web-Accessible Game-Based Intervention Aimed at Improving Help Seeking and Coping Among Sexual and Gender Minority Youth: Results From a Randomized Controlled Trial	Database	N	Abstract/Title Exclusion
1469	Edwards et al.	Programs to Prevent Violence Against Children in Sub-Saharan Africa: A Systematic Review	Database	N	Abstract/Title Exclusion
1470	Duperron et al.	Genomics of perivascular space burden unravels early mechanisms of cerebral small vessel disease	Database	N	Abstract/Title Exclusion
1471	Dullur et al.	Screening for Media Use in the Emergency Department Among Young Australians: Cross-sectional Study	Database	N	Abstract/Title Exclusion
1472	Duerksen et al.	Cyber Dating Abuse Victimization: Links With Psychosocial Functioning	Database	N	Abstract/Title Exclusion
1473	Drageset et al.	Social Support	Database	N	Abstract/Title Exclusion
1474	Downe et al.	The Application of Salutogenesis in Birth, Neonatal, and Infant Care Settings	Database	N	Abstract/Title Exclusion
1475	Doumas et al.	Witnessing cyberbullying and suicidal ideation among middle school students	Database	N	Abstract/Title Exclusion
1476	Douglas et al.	Exploring Parents' Intentions to Monitor and Mediate Adolescent Social Media Use and Implications for School Nurses	Database	N	Abstract/Title Exclusion
1477	Doty et al.	Parent-Based Prevention of Bullying and Cyberbullying During COVID-19 Social Distancing: A Pilot Intervention using the MOST Framework	Database	N	Abstract/Title Exclusion
1478	Dima et al.	Subcortical volumes across the lifespan: Data from 18,605 healthy individuals aged 3-90â€‰years	Database	N	Abstract/Title Exclusion
1479	Dietscher et al.	The Application of Salutogenesis in Hospitals	Database	N	Abstract/Title Exclusion
1480	Dibben et al.	Adolescentsâ€™ interactive electronic device use, sleep and mental health: a systematic review of prospective studies	Database	N	Abstract/Title Exclusion
1481	Deven et al.	110. The Association of Subjective Social Status with Adverse Childhood Experiences and Socioeconomic Status Among Hispanic Adolescents	Database	N	Abstract/Title Exclusion
1482	Desmet et al.	The moderating role of parenting dimensions in the association between traditional or cyberbullying victimization and mental health among adolescents of different sexual orientation	Database	N	Abstract/Title Exclusion
1483	Deol et al.	Impact of Cyberbullying on Adolescent Mental Health in the midst of pandemic - Hidden Crisis	Database	N	Abstract/Title Exclusion
1484	Denche-Zamorano et al.	Science Mapping: A Bibliometric Analysis on Cyberbullying and the Psychological Dimensions of the Self	Database	N	Abstract/Title Exclusion
1485	Demircioğlu et al.	Antecedents of problematic social media use and cyberbullying among adolescents: attachment, the dark triad and rejection sensitivity	Database	N	Abstract/Title Exclusion
1486	DeMello et al.	The Impact of Bullying Victimization and Sexual Orientation on the Severity of Suicidal Behavior	Database	N	Abstract/Title Exclusion
1487	Dellâ€™osso et al.	Managing problematic usage of the internet and related disorders in an era of diagnostic transition: An updated review	Database	N	Abstract/Title Exclusion
1488	De Pasquale et al.	The role of mood states in cyberbullying and cybervictimization behaviors in adolescents	Database	N	Abstract/Title Exclusion
1489	de Felice et al.	How Do Adolescents Use Social Networks and What Are Their Potential Dangers? A Qualitative Study of Gender Differences	Database	N	Abstract/Title Exclusion
1490	Damodar et al.	Trending: A Systematic Review of Social Media Useâ€™s Influence on Adolescent Anxiety and Depression	Database	N	Abstract/Title Exclusion
1491	Damodar et al.	1.1 #Trending: Social Media's Influence on Adolescent Anxiety and Depression	Database	N	Abstract/Title Exclusion
1492	Dalgaard et al.	Holding a foster child's mind in mind: study protocol for a cluster-randomized controlled trial of mentalization-based therapy (MBT) for foster families	Database	N	Abstract/Title Exclusion
1493	Díaz Olavarrieta et al.	Dating Violence among Undergraduate Medical Students at a Public University in Mexico City: An Exploratory Study	Database	N	Abstract/Title Exclusion
1494	Dåderman et al.	Leading with a cool head and a warm heart: trait-based leadership resources linked to task performance, perceived stress, and work engagement	Database	N	Abstract/Title Exclusion
1495	Dåderman et al.	An item response theory analysis of the Trait Emotional Intelligence Questionnaire Short-Form (TEIQue-SF) in the workplace	Database	N	Abstract/Title Exclusion
1496	Czakert et al.	Adaptation and Psychometric Cross-Cultural Validation of a Workplace Cyberbullying Questionnaire in Spain and Germany	Database	N	Abstract/Title Exclusion
1497	Cvejic et al.	Factors associated with discharge from hospital to residential aged care for younger people with neuropsychiatric disorders: an exploratory case-control study in New South Wales, Australia	Database	N	Abstract/Title Exclusion
1498	Coyne et al.	Suicide Risk in Emerging Adulthood: Associations with Screen Time over 10 years	Database	N	Abstract/Title Exclusion
1499	Couturiaux et al.	Risk behaviours associated with dating and relationship violence among 11â€“16 year olds in wales: Results from the 2019 student health and wellbeing survey	Database	N	Abstract/Title Exclusion
1500	Copp et al.	Online sexual harassment and cyberbullying in a nationally representative sample of teens: Prevalence, predictors, and consequences	Database	N	Abstract/Title Exclusion
1501	Cook et al.	Trolls Without Borders: A Cross-Cultural Examination of Victim Reactions to Verbal and Silent Aggression Online	Database	N	Abstract/Title Exclusion
1502	Clancy et al.	Just Checking It Out? Motivations for and Behavioral Associations With Visiting "Slutpages" in the United States and Australia	Database	N	Abstract/Title Exclusion
1503	Chudal et al.	Victimization by traditional bullying and cyberbullying and the combination of these among adolescents in 13 European and Asian countries	Database	N	Abstract/Title Exclusion
1504	Christina et al.	The bidirectional relationships between peer victimization and internalizing problems in school-aged children: An updated systematic review and meta-analysis	Database	N	Abstract/Title Exclusion
1505	Christen et al.	Trolley dilemma in the sky: Context matters when civilians and cadets make remotely piloted aircraft decisions	Database	N	Abstract/Title Exclusion
1506	Choudhuri et al.	Explicating Evolutionary Epistemological Concerns on Gossip and Cyberbullying	Database	N	Abstract/Title Exclusion
1507	Chou et al.	Effects of harassment on psychological inflexibility/experiential avoidance among Taiwanese emergent adult gay and bisexual men	Database	N	Abstract/Title Exclusion
1508	Choi et al.	Change in Factors Affecting Cyberbullying of Korean Elementary School Students during the COVID-19 Pandemic	Database	N	Abstract/Title Exclusion
1509	Cheng et al.	381 Associations between atopic dermatitis and bullying in US adolescents: A cross sectional study	Database	N	Abstract/Title Exclusion
1510	Chen et al.	Cyberbullying victimisation among adolescents in China: Coping strategies and the role of self-compassion	Database	N	Abstract/Title Exclusion
1511	Chen et al.	The roles of gratitude and mindfulness between cyberbullying perpetration and depression among children in rural China: A moderated mediation model	Database	N	Abstract/Title Exclusion
1512	Chen et al.	Effectiveness of Digital Health Interventions in Reducing Bullying and Cyberbullying: A Meta-Analysis	Database	N	Abstract/Title Exclusion
1513	Chen et al.	Is Psychological Distress a Risk Factor or an Outcome of School Violence and Cyberbullying Perpetrated by Adolescents? A Short-Term Longitudinal Panel Study	Database	N	Abstract/Title Exclusion
1514	Chen et al.	Co-development of aggression in elementary school children: The predictive roles of victimization experiences	Database	N	Abstract/Title Exclusion
1515	Chen et al.	The association between domestic violence exposure and cyberbullying behavior among secondary school students	Database	N	Abstract/Title Exclusion
1516	Charmaraman et al.	Young sexual minority adolescent experiences of self-expression and isolation on social media: Cross-sectional survey study	Database	N	Abstract/Title Exclusion
1517	Charach et al.	Editorial: Antibullying Initiatives and Suicide Prevention	Database	N	Abstract/Title Exclusion
1518	Chang et al.	Online sexual exposure, cyberbullying victimization and suicidal ideation among Hong Kong adolescents: Moderating effects of gender and sexual orientation	Database	N	Abstract/Title Exclusion
1519	Chang et al.	Mental health correlates and potential childhood predictors for the wish to be of the opposite sex in young autistic adults	Database	N	Abstract/Title Exclusion
1520	Chang et al.	Smartphone addiction and victimization predicts sleep problems and depression among children	Database	N	Abstract/Title Exclusion
1521	Chan et al.	Hong Kong veterinarians' encounters with client-related stress - a qualitative study	Database	N	Abstract/Title Exclusion
1522	Chan et al.	Intra-professional stress-demonstrating veterinarian identity in Hong Kong	Database	N	Abstract/Title Exclusion
1523	Chamizo-Nieto et al.	Cybervictimization and suicidal ideation in adolescents: A prospective view through gratitude and life satisfaction	Database	N	Abstract/Title Exclusion
1524	Chalmers et al.	Networks of inflammation, depression, and cognition in aging males and females	Database	N	Abstract/Title Exclusion
1525	Chai et al.	Does Religion Buffer Against the Detrimental Effect of Cyberbullying Victimization on Adults' Health and Well-Being? Evidence from the 2014 Canadian General Social Survey	Database	N	Abstract/Title Exclusion
1526	Cavallo et al.	Neuropsychiatric Manifestations, Reduced Self-Esteem and Poor Quality of Life in Children and Adolescents with Neurofibromatosis Type 1 (NF1): The Impact of Symptom Visibility and Bullying Behavior	Database	N	Abstract/Title Exclusion
1527	Catone et al.	The Relation of Callous-Unemotional Traits and Bullying in Early Adolescence Is Independent from Sex and Age and Moderated by Conduct Problems	Database	N	Abstract/Title Exclusion
1528	Casteigt et al.	Atrial arrhythmias and patient-reported outcomes in adults with congenital heart disease: An international study	Database	N	Abstract/Title Exclusion
1529	Cao et al.	The association between childhood trauma and adolescent cyberbullying: chain mediating roles of emotional intelligence and online social anxiety	Database	N	Abstract/Title Exclusion
1530	Campos et al.	Nonsexual violence against children and adolescents: a study in a Latin American tertiary and university hospital	Database	N	Abstract/Title Exclusion
1531	Cagirkan et al.	Cyberbullying among Turkish high school students	Database	N	Abstract/Title Exclusion
1532	Caceres et al.	Perils and Pitfalls of Social Media Use: Cyber Bullying in Teens/Young Adults	Database	N	Abstract/Title Exclusion
1533	Burke et al.	A national snapshot of U.S. adolescents' mental health and changing technology use during COVID-19	Database	N	Abstract/Title Exclusion
1534	Burger et al.	Perpetration and victimization in offline and cyber contexts: A variable-and person-oriented examination of associations and differences regarding domain-specific self-esteem and school adjustment	Database	N	Abstract/Title Exclusion
1535	Buckley et al.	Maternal and newborn plasma oxytocin levels in response to maternal synthetic oxytocin administration during labour, birth and postpartum - a systematic review with implications for the function of the oxytocinergic system	Database	N	Abstract/Title Exclusion
1536	Buchanan et al.	Development of a scale measuring online sexual harassment: Examining gender differences and the emotional impact of sexual harassment victimization online	Database	N	Abstract/Title Exclusion
1537	Buchanan et al.	Typicality and trajectories of problematic and positive behaviors over adolescence in eight countries	Database	N	Abstract/Title Exclusion
1538	Bruno et al.	Moral judgment, decision times and emotional salience of a new developed set of sacrificial manual driving dilemmas	Database	N	Abstract/Title Exclusion
1539	Brouwer et al.	Genetic variants associated with longitudinal changes in brain structure across the lifespan	Database	N	Abstract/Title Exclusion
1540	Brochado et al.	Cyberbullying Among Adolescents: The Influence of Different Modes of Inquiry	Database	N	Abstract/Title Exclusion
1541	Bright et al.	Child Safety Matters: Randomized Control Trial of a School-Based, Child Victimization Prevention Curriculum	Database	N	Abstract/Title Exclusion
1542	Brandau et al.	Surviving Cyberbullying: A Thematic Analysis of Online Videos	Database	N	Abstract/Title Exclusion
1543	Brandau et al.	Digital citizenship among Appalachian middle schoolers: The common sense digital citizenship curriculum	Database	N	Abstract/Title Exclusion
1544	Bozzola et al.	The Use of Social Media in Children and Adolescents: Scoping Review on the Potential Risks	Database	N	Abstract/Title Exclusion
1545	Borraccino et al.	Problematic Social Media Use and Cyber Aggression in Italian Adolescents: The Remarkable Role of Social Support	Database	N	Abstract/Title Exclusion
1546	Blinka et al.	Adolescents' problematic internet and smartphone use in (cyber)bullying experiences: A network analysis	Database	N	Abstract/Title Exclusion
1547	Blackburn et al.	Sexual violence experiences among adolescent and young adult males: A review to empower healthcare providers	Database	N	Abstract/Title Exclusion
1548	Bitar et al.	Is cyberbullying perpetration associated with anxiety, depression and suicidal ideation among lebanese adolescents? Results from a cross-sectional study	Database	N	Abstract/Title Exclusion
1549	Biswas et al.	Variation in the prevalence of different forms of bullying victimisation among adolescents and their associations with family, peer and school connectedness: a population-based study in 40 lower and middle income to high-income countries (LMIC-HICs)	Database	N	Abstract/Title Exclusion
1550	Biernesser et al.	Middle School Students' Experiences with Cyberbullying and Perspectives Toward Prevention and Bystander Intervention in Schools	Database	N	Abstract/Title Exclusion
1551	Bhogal et al.	The Role of Mating-relevant Factors in the Perpetration of Digital Dating Abuse	Database	N	Abstract/Title Exclusion
1552	Bhandari et al.	Effect of Social Media on Mental Health	Database	N	Abstract/Title Exclusion
1553	Beyens et al.	Social media, parenting, and well-being	Database	N	Abstract/Title Exclusion
1554	Besschetnova et al.	The effect of digital mass media on mental health of children and youth	Database	N	Abstract/Title Exclusion
1555	Bento et al.	Further validation of the internet addiction test: Psychometric characteristics in a portuguese university sample	Database	N	Abstract/Title Exclusion
1556	Benatov et al.	Bullying perpetration and victimization associations to suicide behavior: a longitudinal study	Database	N	Abstract/Title Exclusion
1557	Benítez‐sillero et al.	Relationship between Amount, Type, Enjoyment of Physical Activity and Physical Education Performance with Cyberbullying in Adolescents	Database	N	Abstract/Title Exclusion
1558	Bauer et al.	Salutogenesis in Health Promoting Settings: A Synthesis Across Organizations, Communities, and Environments	Database	N	Abstract/Title Exclusion
1559	Barzilay et al.	Contribution of Individual and Structural Psychosocial Exposome to Suicide Attempts in Diverse Youth	Database	N	Abstract/Title Exclusion
1560	Barrense-Dias et al.	Sending One's Own Intimate Image: Sexting Among Middle-School Teens	Database	N	Abstract/Title Exclusion
1561	Barranco et al.	Psychosocial factors of risk and protection associated with juvenile cyberbullying victimization: results from an international multi-city study (International Self-Report Delinquency Study 3, ISRD3)	Database	N	Abstract/Title Exclusion
1562	Baroncelli et al.	Triarchic Model Traits as Predictors of Bullying and Cyberbullying in Adolescence	Database	N	Abstract/Title Exclusion
1563	Barlett et al.	Comparing cyberbullying prevalence and process before and during the COVID-19 pandemic	Database	N	Abstract/Title Exclusion
1564	Barlett et al.	Muscles, popularity, social capital, and computer skills: Examining "power" in cyberbullying	Database	N	Abstract/Title Exclusion
1565	Barlett et al.	Cyberbullying perpetration in the COVID-19 era: An application of general strain theory	Database	N	Abstract/Title Exclusion
1566	Barlett et al.	Learning to cyberbully: Longitudinal relations between cyberbullying attitudes and perpetration and the moderating influence of participant sex: A brief report	Database	N	Abstract/Title Exclusion
1567	Barlett et al.	Theoretically Predicting Cyberbullying Perpetration in Youth With the BGCM: Unique Challenges and Promising Research Opportunities	Database	N	Abstract/Title Exclusion
1568	Barlett et al.	Cyberbullying as a Learned Behavior: Theoretical and Applied Implications	Database	N	Abstract/Title Exclusion
1569	Barker et al.	The influence of social motivation on neural correlates of cognitive control in girls	Database	N	Abstract/Title Exclusion
1570	Bansal et al.	Cyberbullying and mental health: past, present and future	Database	N	Abstract/Title Exclusion
1571	Balt et al.	Social media use of adolescents who died by suicide: lessons from a psychological autopsy study	Database	N	Abstract/Title Exclusion
1572	Baldwin et al.	IDTWO: A Protocol for a Randomised Controlled Trial of a Web-Based Mental Health Intervention for Australians with Intellectual Disability	Database	N	Abstract/Title Exclusion
1573	Baldwin et al.	Cyber-victimisation and mental health in young people: a co-twin control study	Database	N	Abstract/Title Exclusion
1574	Baiden et al.	Use of electronic vaping products and mental health among adolescent high school students in the United States: The moderating effect of sex	Database	N	Abstract/Title Exclusion
1575	Baiden et al.	Perceived racial discrimination and polysubstance use among racial/ethnic minority adolescents in the United States	Database	N	Abstract/Title Exclusion
1576	Baiden et al.	Perceived racial discrimination and suicidal behaviors among racial and ethnic minority adolescents in the United States: Findings from the 2021 adolescent behaviors and experiences survey	Database	N	Abstract/Title Exclusion
1577	Baiden et al.	Misuse of Prescription Opioids and Suicidal Behaviors Among Black Adolescents: Findings from the 2017 and 2019 Youth Risk Behavior Survey	Database	N	Abstract/Title Exclusion
1578	Baiden et al.	Association between Sexual Violence Victimization and Electronic Vaping Product Use among Adolescents: Findings from a Population-based Study	Database	N	Abstract/Title Exclusion
1579	Bai et al.	Interaction between official institutions and influential users of rumor control in online social networks	Database	N	Abstract/Title Exclusion
1580	Bago et al.	Publisher Correction: Situational factors shape moral judgements in the trolley dilemma in Eastern, Southern and Western countries in a culturally diverse sample	Database	N	Abstract/Title Exclusion
1581	Bacchini et al.	Individual and Environmental Correlates of Adolescents' Moral Decision-Making in Moral Dilemmas	Database	N	Abstract/Title Exclusion
1582	B Dowdell et al.	Problematic Behaviors and Predicting Online Risk Behaviors in High School Students	Database	N	Abstract/Title Exclusion
1583	Auflem et al.	Facing the FACS-Using AI to Evaluate and Control Facial Action Units in Humanoid Robot Face Development	Database	N	Abstract/Title Exclusion
1584	Arnon et al.	Association of Cyberbullying Experiences and Perpetration with Suicidality in Early Adolescence	Database	N	Abstract/Title Exclusion
1585	Arnell et al.	Relative Wellbeing of Women Maltreated as Children	Database	N	Abstract/Title Exclusion
1586	Armitage et al.	Bullying during COVID-19: The impact on child and adolescent health	Database	N	Abstract/Title Exclusion
1587	Armitage et al.	Bullying in children: Impact on child health	Database	N	Abstract/Title Exclusion
1588	Ünal-Aydın et al.	The role of metacognitions in cyberbullying and cybervictimization among adolescents diagnosed with Major Depressive Disorder and Anxiety Disorders: A case-control study	Database	N	Abstract/Title Exclusion
1589	Anuroj et al.	Effects of Cyberbullying and Coping Strategies on Depression	Database	N	Abstract/Title Exclusion
1590	Anufrieva et al.	Bulling and Cyberbullying: Problem of the Modern Teenager	Database	N	Abstract/Title Exclusion
1591	Antonovsky et al.	Salutogenesis and the Mental Health of First Responders	Database	N	Abstract/Title Exclusion
1592	Antonovsky et al.	Salutogenesis and Mental Health Promotion in Military Settings	Database	N	Abstract/Title Exclusion
1593	Anthony et al.	Young people's online communication and its association with mental well-being: results from the 2019 student health and well-being survey	Database	N	Abstract/Title Exclusion
1594	Andersson et al.	Accident or suicide? Improvement in the classification of suicides among road traffic fatalities in Sweden by extended psychosocial investigations, during the years 2010-2019	Database	N	Abstract/Title Exclusion
1595	Alsuliman et al.	Need for guidelines on prevention of abuse in the health-care sector	Database	N	Abstract/Title Exclusion
1596	Alsawalqa et al.	Understanding the Man Box: the link between gender socialization and domestic violence in Jordan	Database	N	Abstract/Title Exclusion
1597	Alsawalqa et al.	Evaluating Female Experiences of Electronic Dating Violence in Jordan: Motivations, Consequences, and Coping Strategies	Database	N	Abstract/Title Exclusion
1598	Alrasheed et al.	Prevalence and Risk Factors of Cyberbullying and Its Association With Mental Health Among Adolescents in Saudi Arabia	Database	N	Abstract/Title Exclusion
1599	Alismaiel et al.	Digital Media Used in Education: The Influence on Cyberbullying Behaviors among Youth Students	Database	N	Abstract/Title Exclusion
1600	Aliberti et al.	Predictors of Cyberbystander Intervention Among Adolescents	Database	N	Abstract/Title Exclusion
1601	Alhaboby et al.	Cybervictimization of Adults With Long-term Conditions: Cross-sectional Study	Database	N	Abstract/Title Exclusion
1602	Alfakeh et al.	Parents' perception of cyberbullying of their children in Saudi Arabia	Database	N	Abstract/Title Exclusion
1603	Al-Darmaki et al.	Prevalence of Bullying Behaviors Among Students From a National University in the United Arab Emirates: A Cross-Sectional Study	Database	N	Abstract/Title Exclusion
1604	Ajdarpasic et al.	ARE CLINICIANS ASSESSING THE IMPACT OF SOCIAL MEDIA AND/OR TIME SPENT ONLINE ON THE PHYSICAL AND MENTAL HEALTH OF ADOLESCENTS IN PAEDIATRIC ADMISSIONS?	Database	N	Abstract/Title Exclusion
1605	Ahmed et al.	Risk factors of school bullying and its relationship with psychiatric comorbidities: a literature review	Database	N	Abstract/Title Exclusion
1606	Ahluwalia et al.	Genome-wide association study of circulating interleukin 6 levels identifies novel loci	Database	N	Abstract/Title Exclusion
1607	Agustiningsih et al.	Personal Resources, Emotion Regulation, Parenting Style, Social Support On Cyberbullying Victims: A Literature Review	Database	N	Abstract/Title Exclusion
1608	Aguayo et al.	Someone to talk to: the association of mentorship and cyberbullying with suicidality among US high school students	Database	N	Abstract/Title Exclusion
1609	Agley et al.	Effects of ACT out! social issue theater on social-emotional competence and bullying in youth and adolescents: cluster randomized controlled trial	Database	N	Abstract/Title Exclusion
1610	Ademiluyi et al.	Implications and Preventions of Cyberbullying and Social Exclusion in Social Media: Systematic Review	Database	N	Abstract/Title Exclusion
1611	Aboujaoude et al.	Cyberbullying: next-generation research	Database	N	Abstract/Title Exclusion
1612	Aboujaoude et al.	Editorial Perspective: Missing the forest for the trees - how the focus on digital addiction and gaming diverted attention away from wider online risks	Database	N	Abstract/Title Exclusion
1613	Abdelsamea et al.	Suicidal Ideations and Behaviors in victims of cyberbullying	Database	N	Abstract/Title Exclusion
1614	Álvarez-Marín et al.	Assessing Cyberbullying in Adolescence: New Evidence for the Spanish Version of the European Cyberbullying Intervention Project Questionnaire (ECIP-Q)	Database	N	Abstract/Title Exclusion
1615	Åhs et al.	Distance in Distant Care: Qualitative Content Analysis of Providers' Experiences in Tele-Mental Care	Database	N	Abstract/Title Exclusion
1616	Åhs et al.	Encountering suffering in digital care: a qualitative study of providers' experiences in telemental health care	Database	N	Abstract/Title Exclusion
1617	Geng et al.	If You Love Me, You Must Do... Parental Psychological Control and Cyberbullying Perpetration Among Chinese Adolescents	Database	N	Abstract/Title Exclusion
1618	Stewart-Tufescu et al.	Victimization Experiences and Mental Health Outcomes Among Grades 7 to 12 Students in Manitoba, Canada	Database	N	Abstract/Title Exclusion
1619	Singh et al.	Impact of Body Weight Perceptions and Electronic Bullying on Suicide-Related Risk Behaviors among Youth: Results from Youth Risk Behavior Surveillance System, 2015	Database	N	Abstract/Title Exclusion
1620	Moons et al.	Physical Functioning, Mental Health, and Quality of Life in Different Congenital Heart Defects: Comparative Analysis in 3538 Patients From 15 Countries	Database	N	Abstract/Title Exclusion
1621	Kranhold et al.	[Bullying experiences in outpatients of a child and adolescent psychotherapy centre - A particularly vulnerable group?]	Database	N	Abstract/Title Exclusion
1622	Kapetanovic et al.	The Role of the Family's Emotional Climate in the Links between Parent-Adolescent Communication and Adolescent Psychosocial Functioning	Database	N	Abstract/Title Exclusion
1623	Gutzwiller-Helfenfinger et al.	Tempted to join in or not? Moral temptation and self-reported behaviour in bullying situations	Database	N	Abstract/Title Exclusion
1624	Grunin et al.	The Relationship Between Youth Cyberbullying Behaviors and Their Perceptions of Parental Emotional Support	Database	N	Abstract/Title Exclusion
1625	Buzzell et al.	Inhibitory control and set shifting describe different pathways from behavioral inhibition to socially anxious behavior	Database	N	Abstract/Title Exclusion
1626	Bahník et al.	Sacrificing Oneself or Another: The Difference Between Prescriptive and Normative Judgments in Moral Evaluation	Database	N	Abstract/Title Exclusion
1627	Zhang et al.	Cyberbullying Involvement and Psychological Distress among Chinese Adolescents: The Moderating Effects of Family Cohesion and School Cohesion	Database	N	Abstract/Title Exclusion
1628	Zhang et al.	Dark personality traits and cyber aggression in adolescents: A moderated mediation analysis of belief in virtuous humanity and self-control	Database	N	Abstract/Title Exclusion
1629	Zhang et al.	The Mediation Role of Moral Personality Between Childhood Psychological Abuse and Cyberbullying Perpetration Attitudes of College Students	Database	N	Abstract/Title Exclusion
1630	Zhai et al.	Gambling, Substance Use and Violence in Male and Female Adolescents	Database	N	Abstract/Title Exclusion
1631	Yudes et al.	Predictive Factors of Cyberbullying Perpetration amongst Spanish Adolescents	Database	N	Abstract/Title Exclusion
1632	Yuan et al.	Machiavellianism, Mindfulness and Cyberbullying among Chinese Junior High School Students: The Mediating Role of Empathy	Database	N	Abstract/Title Exclusion
1633	Yu et al.	Cyberbullying Victimization and Non-suicidal Self-Injurious Behavior Among Chinese Adolescents: School Engagement as a Mediator and Sensation Seeking as a Moderator	Database	N	Abstract/Title Exclusion
1634	Yasdin et al.	Impact of cyberbullying on the development of student soft skills in engineering education	Database	N	Abstract/Title Exclusion
1635	Yang et al.	Prevalence and interpersonal correlates of internet gaming disorders among chinese adolescents	Database	N	Abstract/Title Exclusion
1636	Yang et al.	Cyberbullying victimization and student engagement among adolescents: Does school climate matter?	Database	N	Abstract/Title Exclusion
1637	Wu et al.	Homoprejudiced violence among Chinese men who have sex with men: a cross-sectional analysis in Guangzhou, China	Database	N	Abstract/Title Exclusion
1638	Willenberg et al.	Understanding mental health and its determinants from the perspective of adolescents: A qualitative study across diverse social settings in Indonesia	Database	N	Abstract/Title Exclusion
1639	Watkins et al.	Physical and Sexual Intimate Partner Aggression Among College Students: Examining the Roles of Cyber Intimate Partner Aggression and Alcohol Use	Database	N	Abstract/Title Exclusion
1640	Wangler et al.	General practitioners challenges and strategies in dealing with Internet-related health anxieties results of a qualitative study among primary care physicians in Germany	Database	N	Abstract/Title Exclusion
1641	Wang et al.	The Relationship Between Cybervictimization and Non-suicidal Self-Injury in Chinese Adolescents: A Moderated-Mediation Model	Database	N	Abstract/Title Exclusion
1642	Wachs et al.	Cross-National Associations Among Cyberbullying Victimization, Self-Esteem, and Internet Addiction: Direct and Indirect Effects of Alexithymia	Database	N	Abstract/Title Exclusion
1643	Vyjayanthi et al.	The silent victims of the pandemic: Children and adolescents during the COVID-19 crisis	Database	N	Abstract/Title Exclusion
1644	Volk et al.	Executive summary of the Merck Animal Health Veterinarian Wellbeing Study II	Database	N	Abstract/Title Exclusion
1645	Vidal et al.	Social media use and depression in adolescents: a scoping review	Database	N	Abstract/Title Exclusion
1646	van Geel et al.	Does cyberbullying predict internalizing problems and conduct problems when controlled for traditional bullying?	Database	N	Abstract/Title Exclusion
1647	Van Dijk et al.	The Effect of Mechanical Massage and Mental Training on Heart Rate Variability and Cortisol in Swedish Employees-A Randomized Explorative Pilot Study	Database	N	Abstract/Title Exclusion
1648	Van Bulck et al.	Healthcare system inputs and patient-reported outcomes: a study in adults with congenital heart defect from 15 countries	Database	N	Abstract/Title Exclusion
1649	Uvnäs Moberg et al.	Maternal plasma levels of oxytocin during breastfeeding-A systematic review	Database	N	Abstract/Title Exclusion
1650	Urano et al.	Cyber bullying victimization and adolescent mental health: The differential moderating effects of intrapersonal and interpersonal emotional competence	Database	N	Abstract/Title Exclusion
1651	Uljarević et al.	Anxiety and Depression from Adolescence to Old Age in Autism Spectrum Disorder	Database	N	Abstract/Title Exclusion
1652	Uçar et al.	Risky cyber behaviors in adolescents with depression: A case control study	Database	N	Abstract/Title Exclusion
1653	Tynes et al.	Trajectories of Online Racial Discrimination and Psychological Functioning Among African American and Latino Adolescents	Database	N	Abstract/Title Exclusion
1654	Twenge et al.	Increases in depression, selfâ€harm, and suicide among U.S. adolescents after 2012 and links to technology use: Possible mechanisms	Database	N	Abstract/Title Exclusion
1655	Turban et al.	23.2 FOR WORSE: NEGATIVE ASPECTS OF SOCIAL MEDIA FOR LGBT YOUTH	Database	N	Abstract/Title Exclusion
1656	Tural Hesapçioğlu et al.	Internet addiction prevalence in youths and its relation with depressive symptoms, self-esteem, and bullying	Database	N	Abstract/Title Exclusion
1657	Trujillo et al.	Unique and Cumulative Effects of Intimate Partner Cybervictimization Types on Alcohol Use in Lesbian, Gay, and Bisexual Emerging Adults	Database	N	Abstract/Title Exclusion
1658	Troller-Renfree et al.	Infants of mothers with higher physiological stress show alterations in brain function	Database	N	Abstract/Title Exclusion
1659	Tran et al.	School-based, two-arm, parallel, controlled trial of a culturally adapted resilience intervention to improve adolescent mental health in Vietnam: Study protocol	Database	N	Abstract/Title Exclusion
1660	Tran et al.	Social media for the regional anesthesiologist: Can we use it in place of medical journals?	Database	N	Abstract/Title Exclusion
1661	Tosuntaş et al.	Adolescents™ eveningness chronotype and cyberbullying perpetration: the mediating role of depression-related aggression and anxiety-related aggression	Database	N	Abstract/Title Exclusion
1662	Timmons-Mitchell et al.	What pediatricians should know and do about cyberbullying	Database	N	Abstract/Title Exclusion
1663	Tiiri et al.	Did Bullying Victimization Decrease After NationwideÂ School-Based Antibullying Program? AÂ Time-Trend Study	Database	N	Abstract/Title Exclusion
1664	Thakur et al.	Effect of the Pandemic and Lockdown on Mental Health of Children	Database	N	Abstract/Title Exclusion
1665	Tengelin et al.	From political correctness to reflexivity: A norm-critical perspective on nursing education	Database	N	Abstract/Title Exclusion
1666	Teale Sapach et al.	Can words be worse than stones? Understanding distressing social events and their relationship with social anxiety	Database	N	Abstract/Title Exclusion
1667	Sun et al.	The link between childhood psychological maltreatment and cyberbullying perpetration attitudes among undergraduates: Testing the risk and protective factors	Database	N	Abstract/Title Exclusion
1668	Sorokowski et al.	Are Online Haters Psychopaths? Psychological Predictors of Online Hating Behavior	Database	N	Abstract/Title Exclusion
1669	Söderberg et al.	Victimization from Peer Aggression and/or Bullying: Prevalence, Overlap, and Psychosocial Characteristics	Database	N	Abstract/Title Exclusion
1670	Sittichai et al.	Information Technology Use and Cyberbullying Behavior in South Thailand: A Test of the Goldilocks Hypothesis	Database	N	Abstract/Title Exclusion
1671	Silveira et al.	The impact of cyberbullying on schoolchildren's dental anxiety in Brazil: A cross-sectional multi-level study	Database	N	Abstract/Title Exclusion
1672	Shukla et al.	Energy drink consumption among the adolescent population of the United States	Database	N	Abstract/Title Exclusion
1673	Shin et al.	Global and Regional Development of the Human Cerebral Cortex: Molecular Architecture and Occupational Aptitudes	Database	N	Abstract/Title Exclusion
1674	Schüssler et al.	Rare intronic mutation between Exon 62 and 63 (c.9225-285A>G) of the dystrophin gene associated with atypical BMD phenotype	Database	N	Abstract/Title Exclusion
1675	Schonfeld et al.	CYBERBULLYING AND RELATED ENTITIES: HOW THE INTERNET HAS CHANGED RISK BEHAVIORS, AND NEW LEGAL CONSEQUENCES	Database	N	Abstract/Title Exclusion
1676	Scherzer et al.	Mobile Peer-Support for Opioid Use Disorders: Refinement of an Innovative Machine Learning Tool	Database	N	Abstract/Title Exclusion
1677	Schein et al.	The Importance of Context in Moral Judgments	Database	N	Abstract/Title Exclusion
1678	Santini et al.	Measuring positive mental health and flourishing in Denmark: validation of the mental health continuum-short form (MHC-SF) and cross-cultural comparison across three countries	Database	N	Abstract/Title Exclusion
1679	Sampasa-Kanyinga et al.	Associations between the Canadian 24 h movement guidelines and different types of bullying involvement among adolescents	Database	N	Abstract/Title Exclusion
1680	Saltz et al.	Cyberbullying and Its Relationship to Current Symptoms and History of Early Life Trauma: A Study of Adolescents in an Acute Inpatient Psychiatric Unit	Database	N	Abstract/Title Exclusion
1681	Saladino et al.	Perception of Cyberbullying in Adolescence: A Brief Evaluation Among Italian Students	Database	N	Abstract/Title Exclusion
1682	Rothenberg et al.	Cross-cultural effects of parent warmth and control on aggression and rule-breaking from ages 8 to 13	Database	N	Abstract/Title Exclusion
1683	Rothenberg et al.	Examining effects of mother and father warmth and control on child externalizing and internalizing problems from age 8 to 13 in nine countries	Database	N	Abstract/Title Exclusion
1684	Rothenberg et al.	Examining effects of parent warmth and control on internalizing behavior clusters from age 8 to 12 in 12 cultural groups in nine countries	Database	N	Abstract/Title Exclusion
1685	Roques et al.	Using a Mixed-Methods Approach to Analyze Traumatic Experiences and Factors of Vulnerability Among Adolescent Victims of Bullying	Database	N	Abstract/Title Exclusion
1686	Rodríguez-Hidalgo et al.	Prevalence and psychosocial predictors of cyberaggression and cybervictimization in adolescents: A Spain-Ecuador transcultural study on cyberbullying	Database	N	Abstract/Title Exclusion
1687	Rivas et al.	Mental Health-Related Behaviors and Discussions Among Young Adults: Analysis and Classification	Database	N	Abstract/Title Exclusion
1688	Rey et al.	The Relationship between Personal Resources and Depression in a Sample of Victims of Cyberbullying: Comparison of Groups with and without Symptoms of Depression	Database	N	Abstract/Title Exclusion
1689	Rengasamy et al.	Contemporary Characteristics and Lethality Correlates of Serious Suicide Attempts in Children and Adolescents	Database	N	Abstract/Title Exclusion
1690	Reed et al.	Companion Animals and Online Discourse: Victim-Blaming and Animal Evacuation	Database	N	Abstract/Title Exclusion
1691	Rasmussen et al.	Biographical disruption or cohesion?: How parents deal with their child's autism diagnosis	Database	N	Abstract/Title Exclusion
1692	Ranney et al.	What Counts?: A Qualitative Study of Adolescents' Lived Experience With Online Victimization and Cyberbullying	Database	N	Abstract/Title Exclusion
1693	Rana et al.	Prevalence and correlates of bullying perpetration and victimization among school-going adolescents in Chandigarh, North India	Database	N	Abstract/Title Exclusion
1694	Quintana-Orts et al.	A Serial Mediation Model of the Relationship between Cybervictimization and Cyberaggression: The Role of Stress and Unforgiveness Motivations	Database	N	Abstract/Title Exclusion
1695	Pozzoli et al.	Behavior during cyberbullying episodes: Initial validation of a new self-report scale	Database	N	Abstract/Title Exclusion
1696	Peng et al.	Self-Harm, Suicidal Ideation, and Suicide Attempts in Chinese Adolescents Involved in Different Sub-types of Bullying: A Cross-Sectional Study	Database	N	Abstract/Title Exclusion
1697	Pellicano et al.	Documenting the untold histories of late-diagnosed autistic adults: a qualitative study protocol using oral history methodology	Database	N	Abstract/Title Exclusion
1698	Patte et al.	Predictors of One-Year Change in How Youth Perceive Their Weight	Database	N	Abstract/Title Exclusion
1699	Parija et al.	Internet addiction, cybercrimes and cyberbullying in adolescents	Database	N	Abstract/Title Exclusion
1700	Panumaporn et al.	Bystanders' behaviours and associated factors in cyberbullying	Database	N	Abstract/Title Exclusion
1701	Paat et al.	Psycho-Emotional Violence, Its Association, Co-Occurrence, and Bidirectionality with Cyber, Physical and Sexual Violence	Database	N	Abstract/Title Exclusion
1702	Olza et al.	Birth as a neuro-psycho-social event: An integrative model of maternal experiences and their relation to neurohormonal events during childbirth	Database	N	Abstract/Title Exclusion
1703	Niyozova et al.	Reasons for suicide and the issue of responsibility	Database	N	Abstract/Title Exclusion
1704	Niu et al.	Cyberbullying Victimization and Adolescent Depression: The Mediating Role of Psychological Security and the Moderating Role of Growth Mindset	Database	N	Abstract/Title Exclusion
1705	Nguyen et al.	Relationships among cyberbullying, parental attitudes, self-harm and suicidal behavior among adolescents: results from a school-based survey in Vietnam	Database	N	Abstract/Title Exclusion
1706	Nagata et al.	New Findings From the Health Behaviour in School-aged Children (HBSC) Survey: Social Media, Social Determinants, and Mental Health	Database	N	Abstract/Title Exclusion
1707	Nagamitsu et al.	Prevalence and associated factors of suicidality in Japanese adolescents: results from a population-based questionnaire survey	Database	N	Abstract/Title Exclusion
1708	Muhammad et al.	Policy brief on child protection during covid-19 crisis in pakistan	Database	N	Abstract/Title Exclusion
1709	Molin et al.	Time Together as an arena for mental health nursing - staff experiences of introducing and participating in a nursing intervention in psychiatric inpatient care	Database	N	Abstract/Title Exclusion
1710	Mérelle et al.	A multi-method psychological autopsy study on youth suicides in the Netherlands in 2017: Feasibility, main outcomes, and recommendations	Database	N	Abstract/Title Exclusion
1711	Méndez et al.	Profiles of Mobile Phone Problem Use in Bullying and Cyberbullying Among Adolescents	Database	N	Abstract/Title Exclusion
1712	Méndez et al.	Profiles of Problematic Internet Use in Bullying and Cyberbullying among Adolescents	Database	N	Abstract/Title Exclusion
1713	McLoughlin et al.	Elucidating the neurobiology of cyberbullying using functional Magnetic Resonance Imaging (fMRI): A hypothesis	Database	N	Abstract/Title Exclusion
1714	McLoughlin et al.	Cyberbullying and Adolescent Neurobiology	Database	N	Abstract/Title Exclusion
1715	McCabe et al.	Risk Factors Associated With Bullying at School and Electronic Bullying in U.S. Adolescent Females With Asthma	Database	N	Abstract/Title Exclusion
1716	Maurer et al.	The effect of digital media on children in their formative years	Database	N	Abstract/Title Exclusion
1717	Mateu et al.	Cyberbullying and post-traumatic stress symptoms in UK adolescents	Database	N	Abstract/Title Exclusion
1718	Martínez-Monteagudo et al.	Cyberbullying and Social Anxiety: A Latent Class Analysis among Spanish Adolescents	Database	N	Abstract/Title Exclusion
1719	Martínez-Monteagudo et al.	Relationship between Emotional Intelligence, Cybervictimization, and Academic Performance in Secondary School Students	Database	N	Abstract/Title Exclusion
1720	Mars et al.	Prospective associations between internet use and poor mental health: A populationbased study	Database	N	Abstract/Title Exclusion
1721	Marden et al.	1.9 GEOSPATIAL PATTERNS IN ADOLESCENT DEPRESSION ACROSS NORTHERN NEW ENGLAND USING GEOGRAPHICALLY WEIGHTED REGRESSION ANALYSIS	Database	N	Abstract/Title Exclusion
1722	March et al.	High Esteem and Hurting Others Online: Trait Sadism Moderates the Relationship Between Self-Esteem and Internet Trolling	Database	N	Abstract/Title Exclusion
1723	Makkar et al.	Education and the moderating roles of age, sex, ethnicity and apolipoprotein epsilon 4 on the risk of cognitive impairment	Database	N	Abstract/Title Exclusion
1724	Makkar et al.	APOE Îµ4 and the Influence of Sex, Age, Vascular Risk Factors, and Ethnicity on Cognitive Decline	Database	N	Abstract/Title Exclusion
1725	Lundström et al.	Mental health nurses' experience of physical health care and health promotion initiatives for people with severe mental illness	Database	N	Abstract/Title Exclusion
1726	Lundberg et al.	Defining and implementing social integration: a case study of school leaders' and practitioners' work with newly arrived im/migrant and refugee students	Database	N	Abstract/Title Exclusion
1727	López-Meneses et al.	Socioeconomic Effects in Cyberbullying: Global Research Trends in the Educational Context	Database	N	Abstract/Title Exclusion
1728	Lopez-Fernandez et al.	Preventing harmful internet use-related addiction problems in Europe: A literature review and policy options	Database	N	Abstract/Title Exclusion
1729	Lopez-Castroman et al.	Mining social networks to improve suicide prevention: A scoping review	Database	N	Abstract/Title Exclusion
1730	Lobban et al.	IMPlementation of An online Relatives' Toolkit for psychosis or bipolar (IMPART study): iterative multiple case study to identify key factors impacting on staff uptake and use	Database	N	Abstract/Title Exclusion
1731	Lobban et al.	Health Services and Delivery Research	Database	N	Abstract/Title Exclusion
1732	Liu et al.	Mindfulness and Cyberbullying Among Chinese Adolescents: The Mediating Roles of Perceived Social Support and Empathy	Database	N	Abstract/Title Exclusion
1733	Liu et al.	The longitudinal influence of cyberbullying victimization on depression and posttraumatic stress symptoms: The mediation role of rumination	Database	N	Abstract/Title Exclusion
1734	Lindmark et al.	Health-promoting factors in higher education for a sustainable working life - protocol for a multicenter longitudinal study	Database	N	Abstract/Title Exclusion
1735	Lin et al.	Internet addiction mediates the association between cyber victimization and psychological and physical symptoms:moderation by physical exercise	Database	N	Abstract/Title Exclusion
1736	Li et al.	The impact of emotional symptoms and family support on the association between homophobic bullying and sedative/hypnotic use among gay and bisexual men in Taiwan: A moderated mediation model	Database	N	Abstract/Title Exclusion
1737	Li et al.	Mediating Effects of Emotional Symptoms on the Association between Homophobic Bullying Victimization and Problematic Internet/Smartphone Use among Gay and Bisexual Men in Taiwan	Database	N	Abstract/Title Exclusion
1738	Lewis et al.	Impact of disability services on mental health service utilization in adults with intellectual disability	Database	N	Abstract/Title Exclusion
1739	Lévesque et al.	Implantable cardioverter-defibrillators and patient-reported outcomes in adults with congenital heart disease: An international study	Database	N	Abstract/Title Exclusion
1740	Lawson et al.	Cross-sectional and longitudinal predictors of quality of life in autistic individuals from adolescence to adulthood: The role of mental health and sleep quality	Database	N	Abstract/Title Exclusion
1741	Lansford et al.	Opportunities and peer support for aggression and delinquency during adolescence in nine countries	Database	N	Abstract/Title Exclusion
1742	Lakasing et al.	Anxiety and depression in young adults and adolescents	Database	N	Abstract/Title Exclusion
1743	Lagerros et al.	Risk of Delayed Discharge and Reoperation of Gastric Bypass Patients with Psychiatric Comorbidity-a Nationwide Cohort Study	Database	N	Abstract/Title Exclusion
1744	Labuschagne et al.	Awake Craniotomy in a Child: Assessment of Eligibility with a Simulated Theatre Experience	Database	N	Abstract/Title Exclusion
1745	Kwon et al.	Sleep Quality as a Mediator of the Relationship Between Cyber Victimization and Depression	Database	N	Abstract/Title Exclusion
1746	Kwan et al.	Cyberbullying and Children and Young People's Mental Health: A Systematic Map of Systematic Reviews	Database	N	Abstract/Title Exclusion
1747	Krešić Ćorić et al.	Bullying through the Internet - Cyberbullying	Database	N	Abstract/Title Exclusion
1748	Kowalski et al.	Racial differences in cyberbullying from the perspective of victims and perpetrators	Database	N	Abstract/Title Exclusion
1749	Kim et al.	Development of a Personalized Mobile Mental Health Intervention for Workplace Cyberbullying Among Health Practitioners: Protocol for a Mixed Methods Study	Database	N	Abstract/Title Exclusion
1750	Kim et al.	Cyberbullying and Victimization and Youth Suicide Risk: The Buffering Effects of School Connectedness	Database	N	Abstract/Title Exclusion
1751	Kerekes et al.	Conduct disorder and somatic health in children: a nationwide genetically sensitive study	Database	N	Abstract/Title Exclusion
1752	Kenny et al.	Factors associated with cyber-victimization among immigrants and non-immigrants in Canada: a cross-sectional nationally-representative study	Database	N	Abstract/Title Exclusion
1753	Kapetanovic et al.	Cross-Cultural Examination of Links between Parent-Adolescent Communication and Adolescent Psychological Problems in 12 Cultural Groups	Database	N	Abstract/Title Exclusion
1754	Kaiser et al.	Help-seeking behavior in Norwegian adolescents: the role of bullying and cyberbullying victimization in a cross-sectional study	Database	N	Abstract/Title Exclusion
1755	Jungert et al.	Direct Bullying and Cyberbullying: Experimental Study of Bystanders' Motivation to Defend Victims and the Role of Anxiety and Identification With the Bully	Database	N	Abstract/Title Exclusion
1756	Jun et al.	A Study on the Cause Analysis of Cyberbullying in Korean Adolescents	Database	N	Abstract/Title Exclusion
1757	Jovevska et al.	Sleep Quality in Autism from Adolescence to Old Age	Database	N	Abstract/Title Exclusion
1758	Johansson et al.	Cognitive markers related to long-term remission status in Schizophrenia Spectrum Disorders	Database	N	Abstract/Title Exclusion
1759	Islam et al.	Bullying victimization, mental disorders, suicidality and self-harm among Australian high schoolchildren: Evidence from nationwide data	Database	N	Abstract/Title Exclusion
1760	Hwang et al.	Factor structure and psychometric properties of the brief Connor-Davidson Resilience Scale for adults on the autism spectrum	Database	N	Abstract/Title Exclusion
1761	Huang et al.	Diagnosis of autism in adulthood: A scoping review	Database	N	Abstract/Title Exclusion
1762	Holmgren et al.	Associations Between Cybervictimization and Well-Being in Emerging Adulthood	Database	N	Abstract/Title Exclusion
1763	Holmes et al.	Social media use in college-age youth: A comprehensive review and a call to action	Database	N	Abstract/Title Exclusion
1764	Hogan et al.	Twenty Questions (and Answers) About Media Violence and Cyberbullying	Database	N	Abstract/Title Exclusion
1765	Hofer et al.	Genetic correlations and genome-wide associations of cortical structure in general population samples of 22,824 adults	Database	N	Abstract/Title Exclusion
1766	Hirschtritt et al.	Are Substance Use and Bullying Perpetration Two Sides of the Same Coin?	Database	N	Abstract/Title Exclusion
1767	Hellfeldt et al.	Cyberbullying and psychological well-being in young adolescence: the potential protective mediation effects of social support from family, friends, and teachers	Database	N	Abstract/Title Exclusion
1768	Haruvi-Lamdan et al.	Autism Spectrum Disorder and Post-Traumatic Stress Disorder: An unexplored co-occurrence of conditions	Database	N	Abstract/Title Exclusion
1769	Harriman et al.	Youth Exposure to Hate in the Online Space: An Exploratory Analysis	Database	N	Abstract/Title Exclusion
1770	Halling et al.	Cost-effectiveness analysis of systematic fast-track transition from oncological treatment to specialised palliative care at home for patients and their caregivers: the DOMUS trial	Database	N	Abstract/Title Exclusion
1771	Grigore et al.	Exploring the Mediating Roles of State and Trait Anxiety on the Relationship between Middle Adolescents' Cyberbullying and Depression	Database	N	Abstract/Title Exclusion
1772	González-Cabrera et al.	Joint association of bullying and cyberbullying in health-related quality of life in a sample of adolescents	Database	N	Abstract/Title Exclusion
1773	Garcia de Avila et al.	Children's Anxiety and Factors Related to the COVID-19 Pandemic: An Exploratory Study Using the Children's Anxiety Questionnaire and the Numerical Rating Scale	Database	N	Abstract/Title Exclusion
1774	Garaigordobil et al.	Cyberaggression in Adolescents of Bolivia: Connection with Psychopathological Symptoms, Adaptive and Predictor Variables	Database	N	Abstract/Title Exclusion
1775	Garaigordobil et al.	Intrapersonal Emotional Intelligence during Adolescence: Sex Differences, Connection with other Variables, and Predictors	Database	N	Abstract/Title Exclusion
1776	Frisén et al.	Swedish adolescents' experiences of cybervictimization and body-related concerns	Database	N	Abstract/Title Exclusion
1777	Farrington et al.	The importance of risk factors for bullying perpetration and victimization	Database	N	Abstract/Title Exclusion
1778	Escortell et al.	Cybervictimization, Self-Concept, Aggressiveness, and School Anxiety in School Children: A Structural Equations Analysis	Database	N	Abstract/Title Exclusion
1779	Erlandsson et al.	The Experience of Tinnitus and Its Interaction With Unique Life Histories-Life Events, Trauma and Inner Resources Narrated by Patients With Tinnitus	Database	N	Abstract/Title Exclusion
1780	Englander et al.	23.5 SEXTING IN LGBT YOUTH	Database	N	Abstract/Title Exclusion
1781	Emilsson et al.	Reliability and validation of Swedish translation of Beliefs about Medication Specific (BMQ-Specific) and Brief Illness Perception Questionnaire (B-IPQ) for use in adolescents with attention-deficit hyperactivity disorder	Database	N	Abstract/Title Exclusion
1782	Elizondo et al.	42.2 LEGAL CONSEQUENCES OF CYBERBULLYING AND CYBERSTALKING	Database	N	Abstract/Title Exclusion
1783	El Morr et al.	Design of a Mindfulness Virtual Community: A focus-group analysis	Database	N	Abstract/Title Exclusion
1784	Doumas et al.	Witnessing Cyberbullying and Internalizing Symptoms among Middle School Students	Database	N	Abstract/Title Exclusion
1785	DeMulder et al.	Sexual and gender minority adolescents must be prioritised during the global COVID-19 public health response	Database	N	Abstract/Title Exclusion
1786	de Wit et al.	Live Streams on Twitch Help Viewers Cope With Difficult Periods in Life	Database	N	Abstract/Title Exclusion
1787	de Vries et al.	Natural clusters of tuberous sclerosis complex (TSC)-associated neuropsychiatric disorders (TAND): new findings from the TOSCA TAND research project	Database	N	Abstract/Title Exclusion
1788	Davidsen et al.	Experiences of barriers to trans-sectoral treatment of patients with severe mental illness. A qualitative study	Database	N	Abstract/Title Exclusion
1789	Curth et al.	Collaborative care for depression and anxiety disorders: results and lessons learned from the Danish cluster-randomized Collabri trials	Database	N	Abstract/Title Exclusion
1790	Craig et al.	Social Media Use and Cyber-Bullying: A Cross-National Analysis of Young People in 42 Countries	Database	N	Abstract/Title Exclusion
1791	Costello et al.	42.1 PSYCHIATRIC CONSEQUENCES AND LEGAL PROTECTIONS FOR YOUTH IN CYBERBULLYING	Database	N	Abstract/Title Exclusion
1792	Corcoran et al.	Online disinhibition and internet communication of non-suicidal self-injury	Database	N	Abstract/Title Exclusion
1793	Ciobanu et al.	Downregulated transferrin receptor in the blood predicts recurrent MDD in the elderly cohort: A fuzzy forests approach	Database	N	Abstract/Title Exclusion
1794	Chugh et al.	Stalking and Other Forms of Dating Violence: Lessons Learned from You in Relation to Cyber Safety	Database	N	Abstract/Title Exclusion
1795	Choi et al.	Syndemic behavioral risk and suicidality among bisexual adolescents: A latent class analysis	Database	N	Abstract/Title Exclusion
1796	Chillemi et al.	A Pilot Study of an Online Psychoeducational Program on Cyberbullying That Aims to Increase Confidence and Help-Seeking Behaviors Among Adolescents	Database	N	Abstract/Title Exclusion
1797	Chew et al.	Youths with a non-binary gender identity: a review of their sociodemographic and clinical profile	Database	N	Abstract/Title Exclusion
1798	Chester et al.	Social media and young people's health	Database	N	Abstract/Title Exclusion
1799	Cheng et al.	Social capitalâ€“accrual, escape-from-self, and time-displacement effects of internet use during the COVID-19 Stay-at-home period: Prospective, quantitative survey study	Database	N	Abstract/Title Exclusion
1800	Chen et al.	Cyberbullying Victimization and Adolescent Drinking Behavior: Deviant Peer Affiliation as a Mediator and Personal Growth Initiative as a Moderator	Database	N	Abstract/Title Exclusion
1801	Chen et al.	Emotional warmth and cyberbullying perpetration attitudes in college students: Mediation of trait gratitude and empathy	Database	N	Abstract/Title Exclusion
1802	Chen et al.	Anti-Asian sentiment in the United States COVID-19 and history	Database	N	Abstract/Title Exclusion
1803	Cheah et al.	COVID-19 Racism and Mental Health in Chinese American Families	Database	N	Abstract/Title Exclusion
1804	Chao et al.	Reactions to Problematic Internet Use Among Adolescents: Inappropriate Physical and Mental Health Perspectives	Database	N	Abstract/Title Exclusion
1805	Chamizo-Nieto et al.	Gratitude and Emotional Intelligence as Protective Factors against Cyber-Aggression: Analysis of a Mediation Model	Database	N	Abstract/Title Exclusion
1806	Cénat et al	Globalization, internet and psychiatric disorders: Call for research and action in global mental health	Database	N	Abstract/Title Exclusion
1807	Cava et al.	Loneliness, Depressive Mood and Cyberbullying Victimization in Adolescent Victims of Cyber Dating Violence	Database	N	Abstract/Title Exclusion
1808	Cava et al.	Relations among Romantic Myths, Offline Dating Violence Victimization and Cyber Dating Violence Victimization in Adolescents	Database	N	Abstract/Title Exclusion
1809	Cataldo et al.	Social Media Usage and Development of Psychiatric Disorders in Childhood and Adolescence: A Review	Database	N	Abstract/Title Exclusion
1810	Carles et al.	A cross-national study of depression in preclinical dementia: A COSMIC collaboration study	Database	N	Abstract/Title Exclusion
1811	Caridade et al.	Cyber and Offline Dating Abuse in a Portuguese Sample: Prevalence and Context of Abuse	Database	N	Abstract/Title Exclusion
1812	Cano-Gonzalez et al.	Witnessing Parental Violence and Cyber IPV Perpetration in Hispanic Emerging Adults: The Mediating Role of Attitudes Toward IPV	Database	N	Abstract/Title Exclusion
1813	Calvete et al.	Internet-Risk Classes of Adolescents, Dispositional Mindfulness and Health-Related Quality of Life: A Mediational Model	Database	N	Abstract/Title Exclusion
1814	Bussone et al.	Early-Life Interpersonal and Affective Risk Factors for Pathological Gaming	Database	N	Abstract/Title Exclusion
1815	Bussey et al.	Defending victims of cyberbullying: The role of self-efficacy and moral disengagement	Database	N	Abstract/Title Exclusion
1816	Burgess Dowdell et al.	Risk Behaviors of High School Students Who Report Knowing Someone Who Self-Harms	Database	N	Abstract/Title Exclusion
1817	Brown et al.	"I just finally wanted to belong somewhere" - Qualitative Analysis of Experiences With Posting Pictures of Self-Injury on Instagram	Database	N	Abstract/Title Exclusion
1818	Bowers et al.	Differences in Parent and Child Report on the Screen for Child Anxiety-Related EmotionalÂ Disorders (SCARED): Implications for Investigations of Social Anxiety in Adolescents	Database	N	Abstract/Title Exclusion
1819	Bowers et al.	Relations between catechol-O-methyltransferase Val158Met genotype and inhibitory control development in childhood	Database	N	Abstract/Title Exclusion
1820	Bonell et al.	Broader impacts of an intervention to transform school environments on student behaviour and school functioning: post hoc analyses from the INCLUSIVE cluster randomised controlled trial	Database	N	Abstract/Title Exclusion
1821	Bock et al.	Do negative intrusive thoughts at diagnosis predict impaired quality of life, depressed mood and waking up with anxiety 3, 12 and 24 months after radical prostatectomy? - a longitudinal study	Database	N	Abstract/Title Exclusion
1822	Bjälkefur et al.	Self-rated health over the first five years after stroke	Database	N	Abstract/Title Exclusion
1823	Berne et al.	High school students' suggestions for supporting younger pupils counteract cyberbullying	Database	N	Abstract/Title Exclusion
1824	Berlin et al.	Fatherhood group sessions: A descriptive and summative qualitative study	Database	N	Abstract/Title Exclusion
1825	Baiden et al.	Association between insufficient sleep and suicidal ideation among adolescents	Database	N	Abstract/Title Exclusion
1826	Baiden et al.	Investigating the association between bullying victimization and suicidal ideation among adolescents: Evidence from the 2017 Youth Risk Behavior Survey	Database	N	Abstract/Title Exclusion
1827	Bador et al.	Evaluation of an Integrated Intensive Cognitive Behavioral Therapy Treatment Within Addiction Care	Database	N	Abstract/Title Exclusion
1828	Azami et al.	Victimization in traditional and cyberbullying as risk factors for substance use, self-harm and suicide attempts in high school students	Database	N	Abstract/Title Exclusion
1829	Assis-Mendonça et al.	Massive iron overload and acute-on-chronic liver failure in a patient with Diamond-Blackfan anaemia: a case report	Database	N	Abstract/Title Exclusion
1830	Arnold et al.	Brief Report: Psychometric Properties of the Patient Health Questionaire-9 (PHQ-9) in Autistic Adults	Database	N	Abstract/Title Exclusion
1831	Aref-Adib et al.	Assessing digital risk in psychiatric patients: Mixed methods study of psychiatry trainees' experiences, views, and understanding	Database	N	Abstract/Title Exclusion
1832	Arató et al.	Cybervictimization and Cyberbullying: The Role of Socio-Emotional Skills	Database	N	Abstract/Title Exclusion
1833	Anwar et al.	Workplace Cyberbullying and Interpersonal Deviance: Understanding the Mediating Effect of Silence and Emotional Exhaustion	Database	N	Abstract/Title Exclusion
1834	Andrew Rothenberg et al.	Examining the internalizing pathway to substance use frequency in 10 cultural groups	Database	N	Abstract/Title Exclusion
1835	Álvarez-García et al.	Peer victimization in overweight adolescents and its effect on their self-esteem and peer difficulties	Database	N	Abstract/Title Exclusion
1836	Al Qudah et al.	Psychological Security, Psychological Loneliness, and Age as the Predictors of Cyber-Bullying Among University Students	Database	N	Abstract/Title Exclusion
1837	Akgül et al.	Cyberbullying: relationship with developmental variables and cyber victimization	Database	N	Abstract/Title Exclusion
1838	Abrahamyan et al.	Exposure to violence and suicidal ideation among school-going adolescents	Database	N	Abstract/Title Exclusion
1839	Zouini et al.	Somatic health and its association with negative psychosocial factors in a sample of Moroccan adolescents	Database	N	Abstract/Title Exclusion
1840	Zouini et al.	Mental health profile and its relation with parental alcohol use problems and/or the experience of abuse in a sample of Moroccan high school students: an explorative study	Database	N	Abstract/Title Exclusion
1841	Zhang et al.	Association between different stages of precollege school bullying and murder-related psychological behaviors among college students in Anhui Province, China	Database	N	Abstract/Title Exclusion
1842	Zhang et al.	Association between suffering experiences from precollege peer bullying at different stages and the quality of health-related life among college students	Database	N	Abstract/Title Exclusion
1843	Zagorscak et al.	Efficacy of Cyberbullying Prevention on Somatic Symptoms-Randomized Controlled Trial Applying a Reasoned Action Approach	Database	N	Abstract/Title Exclusion
1844	Zaborskis et al.	The Association Between Cyberbullying, School Bullying, and Suicidality Among Adolescents	Database	N	Abstract/Title Exclusion
1845	Yuchang et al.	The Differential Victimization Associated With Depression and Anxiety in Cross-Cultural Perspective: A Meta-Analysis	Database	N	Abstract/Title Exclusion
1846	You et al.	[Development of a Quantitative Model on Adolescent Cyberbullying Victims in Korea: A System Dynamics Approach]	Database	N	Abstract/Title Exclusion
1847	Wright et al.	Does Peer Rejection Moderate the Associations among Cyberbullying Victimization, Depression, and Anxiety among Adolescents with Autism Spectrum Disorder?	Database	N	Abstract/Title Exclusion
1848	Wright et al.	Adolescents' Psychological Consequences and Cyber Victimization: The Moderation of School-Belongingness and Ethnicity	Database	N	Abstract/Title Exclusion
1849	Waqas et al.	Mapping online hate: A scientometric analysis on research trends and hotspots in research on online hate	Database	N	Abstract/Title Exclusion
1850	Wang et al.	Cyberbullying and depression among Chinese college students: A moderated mediation model of social anxiety and neuroticism	Database	N	Abstract/Title Exclusion
1851	Wang et al.	Examining Childhood Maltreatment and School Bullying Among Adolescents: A Cross-Sectional Study From Anhui Province in China	Database	N	Abstract/Title Exclusion
1852	Wang et al.	Overlap of traditional bullying and cyberbullying and correlates of bullying among Taiwanese adolescents: a cross-sectional study	Database	N	Abstract/Title Exclusion
1853	Wang et al.	I felt angry, but I couldn't do anything about it: a qualitative study of cyberbullying among Taiwanese high school students	Database	N	Abstract/Title Exclusion
1854	Wang et al.	Victimization of Traditional and Cyber Bullying During Childhood and Their Correlates Among Adult Gay and Bisexual Men in Taiwan: A Retrospective Study	Database	N	Abstract/Title Exclusion
1855	Wang et al.	Relationships between traditional and cyber harassment and self-identity confusion among Taiwanese gay and bisexual men in emerging adulthood	Database	N	Abstract/Title Exclusion
1856	Walls et al.	Gender Identity, Sexual Orientation, Mental Health, and Bullying as Predictors of Partner Violence in a Representative Sample of Youth	Database	N	Abstract/Title Exclusion
1857	Wachs et al.	Understanding the overlap between cyberbullying and cyberhate perpetration: Moderating effects of toxic online disinhibition	Database	N	Abstract/Title Exclusion
1858	Wachs et al.	Associations between Witnessing and Perpetrating Online Hate in Eight Countries: The Buffering Effects of Problem-Focused Coping	Database	N	Abstract/Title Exclusion
1859	Wachs et al.	The Moderation of Online Disinhibition and Sex on the Relationship Between Online Hate Victimization and Perpetration	Database	N	Abstract/Title Exclusion
1860	Vives-Cases et al.	Lights4Violence: a quasi-experimental educational intervention in six European countries to promote positive relationships among adolescents	Database	N	Abstract/Title Exclusion
1861	Viner et al.	Roles of cyberbullying, sleep, and physical activity in mediating the effects of social media use on mental health and wellbeing among young people in England: a secondary analysis of longitudinal data	Database	N	Abstract/Title Exclusion
1862	Villarejo-Carballido et al.	Dialogic Model of Prevention and Resolution of Conflicts: Evidence of the Success of Cyberbullying Prevention in a Primary School in Catalonia	Database	N	Abstract/Title Exclusion
1863	Vas et al.	I would describe myself as a deformed troll': Using interpretative phenomenological analysis to explore body image struggles among palliative care patients	Database	N	Abstract/Title Exclusion
1864	Van Zalk et al.	Longitudinal Links Between Adolescent Social Anxiety and Depressive Symptoms: Testing the Mediational Effects of Cybervictimization	Database	N	Abstract/Title Exclusion
1865	Troller-Renfree et al.	Consequences of Not Planning Ahead: Reduced Proactive Control Moderates Longitudinal Relations Between Behavioral Inhibition and Anxiety	Database	N	Abstract/Title Exclusion
1866	Troller-Renfree et al.	Development of inhibitory control during childhood and its relations to early temperament and later social anxiety: unique insights provided by latent growth modeling and signal detection theory	Database	N	Abstract/Title Exclusion
1867	Trent et al.	Can We Put Our Hoodies On and Get to Work?	Database	N	Abstract/Title Exclusion
1868	Thomas et al.	Development and validation of the Bullying and Cyberbullying Scale for Adolescents: A multi-dimensional measurement model	Database	N	Abstract/Title Exclusion
1869	Temple et al.	Sexting in youth: cause for concern?	Database	N	Abstract/Title Exclusion
1870	Taylor et al.	The social dynamics of lung cancer talk on Twitter, Facebook and Macmillan.org.uk	Database	N	Abstract/Title Exclusion
1871	Tanarro et al.	Unchanged surface morphology in debris-covered glaciers and rock glaciers in TrÃ¶llaskagi peninsula (northern Iceland)	Database	N	Abstract/Title Exclusion
1872	Swartz et al.	Associations Between Relational Bullying, Cyberbullying, and Neural Activity to Emotional Faces in Adolescents	Database	N	Abstract/Title Exclusion
1873	Sütfeld et al.	How does the method change what we measure? Comparing virtual reality and text-based surveys for the assessment of moral decisions in traffic dilemmas	Database	N	Abstract/Title Exclusion
1874	Strzelczyk et al.	A multicenter, matched case-control analysis comparing burden-of-illness in Dravet syndrome to refractory epilepsy and seizure remission in patients and caregivers in Germany	Database	N	Abstract/Title Exclusion
1875	Strzelczyk et al.	Burden-of-illness and cost-driving factors in Dravet syndrome patients and carers: A prospective, multicenter study from Germany	Database	N	Abstract/Title Exclusion
1876	Stacey et al.	Leisure participation and satisfaction in autistic adults and neurotypical adults	Database	N	Abstract/Title Exclusion
1877	Smith et al.	Challenges and opportunities of anti-bullying intervention programs	Database	N	Abstract/Title Exclusion
1878	Sluman et al.	Education as important predictor for successful employment in adults with congenital heart disease worldwide	Database	N	Abstract/Title Exclusion
1879	Sigel et al.	Increased Violence Involvement and Other Behavioral and Mental Health Factors Among Youth With Firearm Access	Database	N	Abstract/Title Exclusion
1880	Shaw et al.	Do social support and eating family meals together play a role in promoting resilience to bullying and cyberbullying in Scottish school children?	Database	N	Abstract/Title Exclusion
1881	Shafi et al.	Effects of social media use on self-esteem, depressive symptoms, and physiological markers of stress in depressed and healthy adolescents	Database	N	Abstract/Title Exclusion
1882	Semenza et al.	Gender Differences in the Victim-Offender Relationship for On- and Offline Youth Violence	Database	N	Abstract/Title Exclusion
1883	Selkie et al.	Smartphone Ownership as a Developmental Milestone	Database	N	Abstract/Title Exclusion
1884	Sedgwick et al.	Social media, internet use and suicide attempts in adolescents	Database	N	Abstract/Title Exclusion
1885	Rundgren et al.	Renal function after out-of-hospital cardiac arrest; the influence of temperature management and coronary angiography, a post hoc study of the target temperature management trial	Database	N	Abstract/Title Exclusion
1886	Rostain et al.	PROMOTING DIGITAL CITIZENSHIP IN TRANSITIONAL-AGED YOUTH (TAY) AND COLLEGE STUDENTS	Database	N	Abstract/Title Exclusion
1887	Romero-Abrio et al.	Family Communication Problems, Psychosocial Adjustment and Cyberbullying	Database	N	Abstract/Title Exclusion
1888	Rodríguez-Enríquez et al.	Alcohol and Tobacco Consumption, Personality, and Cybervictimization among Adolescents	Database	N	Abstract/Title Exclusion
1889	Rodríguez-Enríquez et al.	Cybervictimization among secondary students: social networking time, personality traits and parental education	Database	N	Abstract/Title Exclusion
1890	Reppermund et al.	Health and wellbeing of people with intellectual disability in New South Wales, Australia: a data linkage cohort	Database	N	Abstract/Title Exclusion
1891	Reidy et al.	Supporting Good Intentions With Good Evidence: How to Increase the Benefits of Diabetes Social Media	Database	N	Abstract/Title Exclusion
1892	Reed et al.	Cyber Sexual Harassment: Prevalence and association with substance use, poor mental health, and STI history among sexually active adolescent girls	Database	N	Abstract/Title Exclusion
1893	Pontoppidan et al.	Maternal confidence after birth in at-risk and not-at-risk mothers: internal and external validity of the Danish version of the Karitane Parenting Confidence Scale (KPCS)	Database	N	Abstract/Title Exclusion
1894	Phillips et al.	Instances of online suicide, the law and potential solutions	Database	N	Abstract/Title Exclusion
1895	Pérez-Fuentes et al.	Self-Expressive Creativity in the Adolescent Digital Domain: Personality, Self-Esteem, and Emotions	Database	N	Abstract/Title Exclusion
1896	Peng et al.	Associations between Chinese adolescents subjected to traditional and cyber bullying and suicidal ideation, self-harm and suicide attempts	Database	N	Abstract/Title Exclusion
1897	Peled et al.	Cyberbullying and its influence on academic, social, and emotional development of undergraduate students	Database	N	Abstract/Title Exclusion
1898	Palladino et al.	How to Stop Victims' Suffering? Indirect Effects of an Anti-Bullying Program on Internalizing Symptoms	Database	N	Abstract/Title Exclusion
1899	Östman et al.	Being in good hands: next of kin's perceptions of continuity of care in patients with heart failure	Database	N	Abstract/Title Exclusion
1900	Ortega-Barón et al.	Effects of Intervention Program Prev@cib on Traditional Bullying and Cyberbullying	Database	N	Abstract/Title Exclusion
1901	Olsson-Tall et al.	The Impact of Repeated Assessments by Patients and Professionals: A 4-Year Follow-Up of a Population With Schizophrenia	Database	N	Abstract/Title Exclusion
1902	Okereke et al.	29.1 PROMOTING DIGITAL CITIZENSHIP IN TRANSITIONAL-AGE YOUTH (TAY) AND COLLEGE STUDENTS: THE ROLE OF THE CHILD AND ADOLESCENT PSYCHIATRIST	Database	N	Abstract/Title Exclusion
1903	Ojeda et al.	Longitudinal relationships between sexting and involvement in both bullying and cyberbullying	Database	N	Abstract/Title Exclusion
1904	Ogan et al.	The incidence of polyneuropthy and its relation with disease parameters in chronic obstructive pulmonary disease	Database	N	Abstract/Title Exclusion
1905	Niklová et al.	Risk aspects of online activities in victims of cyberbullying	Database	N	Abstract/Title Exclusion
1906	Myers et al.	Cyberbullying across the Lifespan of Education: Issues and Interventions from School to University	Database	N	Abstract/Title Exclusion
1907	Moreno et al.	Applying Natural Language Processing to Evaluate News Media Coverage of Bullying and Cyberbullying	Database	N	Abstract/Title Exclusion
1908	Moons et al.	Prevalence and Effects of Cigarette Smoking, Cannabis Consumption, and Co-use in Adults From 15 Countries With Congenital Heart Disease	Database	N	Abstract/Title Exclusion
1909	Moons et al.	Religion and spirituality as predictors of patient-reported outcomes in adults with congenital heart disease around the globe	Database	N	Abstract/Title Exclusion
1910	Mjøsund et al.	Reorienting Norwegian mental healthcare services: listen to patients' learning appetite	Database	N	Abstract/Title Exclusion
1911	Mitchell et al.	Twenty-Five and Up (25Up) Study: A New Wave of the Brisbane Longitudinal Twin Study	Database	N	Abstract/Title Exclusion
1912	Milton et al.	Sexting, Web-Based Risks, and Safety in Two Representative National Samples of Young Australians: Prevalence, Perspectives, and Predictors	Database	N	Abstract/Title Exclusion
1913	Mikhaylovsky et al.	Cyberbulling as a new form of a threat: A physiological, psychological and medicinal aspects	Database	N	Abstract/Title Exclusion
1914	Mereish et al.	Sexual orientation disparities in mental health and substance use among Black American young people in the USA: effects of cyber and bias-based victimisation	Database	N	Abstract/Title Exclusion
1915	Méndez et al.	Emotional Intelligence, Bullying, and Cyberbullying in Adolescents	Database	N	Abstract/Title Exclusion
1916	Mehta et al.	5.39 HOW AWARE ARE MEDICAL PROFESSIONALS ABOUT INTERNET SAFETY IN KIDS?	Database	N	Abstract/Title Exclusion
1917	McHugh et al.	OMG U #Cyberbully! An Exploration of Public Discourse About Cyberbullying on Twitter	Database	N	Abstract/Title Exclusion
1918	Martínez-Monteagudo et al.	Cyberbullying in the University Setting. Relationship With Emotional Problems and Adaptation to the University	Database	N	Abstract/Title Exclusion
1919	Martínez-Monteagudo et al.	Cyberbullying, Aggressiveness, and Emotional Intelligence in Adolescence	Database	N	Abstract/Title Exclusion
1920	Malinauskas et al.	A meta-analysis of psychological interventions for Internet/smartphone addiction among adolescents	Database	N	Abstract/Title Exclusion
1921	Lynch et al.	An interrupted time-series analysis of the impact of emergency department reconfiguration on regional emergency department trolley numbers in Ireland from 2005 to 2015	Database	N	Abstract/Title Exclusion
1922	Lundström et al.	Health-related lifestyle and perceived health among people with severe mental illness: Gender differences and degree of sense of coherence	Database	N	Abstract/Title Exclusion
1923	Luby et al.	Increasing suicide rates in early adolescent girls in the United States and the equalization of sex disparity in suicide the need to Investigate the Role of Social Media	Database	N	Abstract/Title Exclusion
1924	Lopez-Fernandez et al.	Female Gaming, Gaming Addiction, and the Role of Women Within Gaming Culture: A Narrative Literature Review	Database	N	Abstract/Title Exclusion
1925	Livazović et al.	Cyberbullying and emotional distress in adolescents: the importance of family, peers and school	Database	N	Abstract/Title Exclusion
1926	Lipnicki et al.	Determinants of cognitive performance and decline in 20 diverse ethno-regional groups: A COSMIC collaboration cohort study	Database	N	Abstract/Title Exclusion
1927	Lindgren et al.	Patients' experiences of isolation in psychiatric inpatient care: Insights from a meta-ethnographic study	Database	N	Abstract/Title Exclusion
1928	Libutzki et al.	Direct medical costs of ADHD and its comorbid conditions on basis of a claims data analysis	Database	N	Abstract/Title Exclusion
1929	Li et al.	Multi-Dimensional Factors Associated with Illegal Substance Use Among Gay and Bisexual Men in Taiwan	Database	N	Abstract/Title Exclusion
1930	Leemis et al.	Traditional and cyber bullying and sexual harassment: A longitudinal assessment of risk and protective factors	Database	N	Abstract/Title Exclusion
1931	Lee et al.	Designing digital positive youth development games for the enhancement of online and offline interpersonal relationships among adolescents	Database	N	Abstract/Title Exclusion
1932	Lee et al.	Negative life events and problematic internet use as factors associated with psychotic-like experiences in adolescents	Database	N	Abstract/Title Exclusion
1933	Lee et al.	Relationships of homophobic bullying during childhood and adolescence with problematic internet and smartphone use in early adulthood among sexual minority men in Taiwan	Database	N	Abstract/Title Exclusion
1934	Lazuras et al.	Moral Disengagement and Risk Prototypes in the Context of Adolescent Cyberbullying: Findings From Two Countries	Database	N	Abstract/Title Exclusion
1935	Lansford et al.	Household Income Predicts Trajectories of Child Internalizing and Externalizing Behavior in High-, Middle-, and Low-Income Countries	Database	N	Abstract/Title Exclusion
1936	Lanari et al.	Child's fragility in the internet age	Database	N	Abstract/Title Exclusion
1937	Kwon et al.	Cyber victimization and depressive symptoms: A mediation model involving sleep quality	Database	N	Abstract/Title Exclusion
1938	Kuehn et al.	Estimating the Magnitude of the Relation Between Bullying, E-Bullying, and Suicidal Behaviors Among United States Youth, 2015	Database	N	Abstract/Title Exclusion
1939	Koushede et al.	Measuring mental well-being in Denmark: Validation of the original and short version of the Warwick-Edinburgh mental well-being scale (WEMWBS and SWEMWBS) and cross-cultural comparison across four European settings	Database	N	Abstract/Title Exclusion
1940	Ko et al.	Differential impact of physical activity type on depression in adults with congenital heart disease: A multi-center international study	Database	N	Abstract/Title Exclusion
1941	Kim et al.	Typologies of Peer Victimization, Depression, and Alcohol Use among High School Youth in the United States: Measuring Gender Differences	Database	N	Abstract/Title Exclusion
1942	Kim et al.	Sex Differences in the Association Between Cyberbullying Victimization and Mental Health, Substance Use, and Suicidal Ideation in Adolescents	Database	N	Abstract/Title Exclusion
1943	Kerekes et al.	Imprisoning Yoga: Yoga Practice May Increase the Character Maturity of Male Prison Inmates	Database	N	Abstract/Title Exclusion
1944	Karlsson et al.	Follow-up visits to older patients after a hospital stay: nurses' perspectives	Database	N	Abstract/Title Exclusion
1945	Kajonius et al.	Assessing the Structure of the Five Factor Model of Personality (IPIP-NEO-120) in the Public Domain	Database	N	Abstract/Title Exclusion
1946	Jorm et al.	The need for national tracking of major risk factors for mental disorders	Database	N	Abstract/Title Exclusion
1947	Jadambaa et al.	Prevalence of traditional bullying and cyberbullying among children and adolescents in Australia: A systematic review and meta-analysis	Database	N	Abstract/Title Exclusion
1948	Hwang et al.	Mortality and cause of death of Australians on the autism spectrum	Database	N	Abstract/Title Exclusion
1949	Hu et al.	Cyberbullying Victimization and Perpetration in Adolescents with High-Functioning Autism Spectrum Disorder: Correlations with Depression, Anxiety, and Suicidality	Database	N	Abstract/Title Exclusion
1950	Hellström	A systematic review of polyvictimization among children with attention deficit hyperactivity or autism spectrum disorder	Database	N	Abstract/Title Exclusion
1951	Heiman et al.	Patterns of Coping With Cyberbullying: Emotional, Behavioral, and Strategic Coping Reactions Among Middle School Students	Database	N	Abstract/Title Exclusion
1952	Heerde et al.	Are Bullying Perpetration and Victimization Associated with Adolescent Deliberate Self-Harm? A Meta-Analysis	Database	N	Abstract/Title Exclusion
1953	Hadjipanayis et al.	Social media and children: what is the paediatrician's role?	Database	N	Abstract/Title Exclusion
1954	Guarini et al.	RPC Teacher-Based Program for Improving Coping Strategies to Deal with Cyberbullying	Database	N	Abstract/Title Exclusion
1955	Gower et al.	Understanding News Media Coverage On Bullying And Cyberbullying	Database	N	Abstract/Title Exclusion
1956	González-Cabrera et al.	Psychometric properties of the cyberbullying triangulation questionnaire: A prevalence analysis through seven roles	Database	N	Abstract/Title Exclusion
1957	González-Cabrera et al.	Cyberbullying in Gifted Students: Prevalence and Psychological Well-Being in a Spanish Sample	Database	N	Abstract/Title Exclusion
1958	Glowinski et al.	Editorial: Elevating the Narrative About Adverse Events During Development	Database	N	Abstract/Title Exclusion
1959	Gassó et al.	Sexting, Mental Health, and Victimization Among Adolescents: A Literature Review	Database	N	Abstract/Title Exclusion
1960	Gansner et al.	An assessment of digital media-related admissions in psychiatrically hospitalized adolescents	Database	N	Abstract/Title Exclusion
1961	Gansner et al.	Problematic Internet Use and Associated High-Risk Behavior in an Adolescent Clinical Sample: Results from a Survey of Psychiatrically Hospitalized Youth	Database	N	Abstract/Title Exclusion
1962	Fridh et al.	Associations between self-injury and involvement in cyberbullying among mentally distressed adolescents in Scania, Sweden	Database	N	Abstract/Title Exclusion
1963	Fredkove et al.	Association Among Internal Assets, Bullying, and Emotional Distress in Eighth Grade Students	Database	N	Abstract/Title Exclusion
1964	Foody et al.	Friendship Quality and Gender Differences in Association With Cyberbullying Involvement and Psychological Well-Being	Database	N	Abstract/Title Exclusion
1965	Foody et al.	Corrigendum: Friendship Quality and Gender Differences in Association With Cyberbullying Involvement and Psychological Well-Being	Database	N	Abstract/Title Exclusion
1966	Ferrara et al.	Pediatric suicide is a preventable phenomenon: A single center experience	Database	N	Abstract/Title Exclusion
1967	Feldmeier et al.	5.35 THE SOCIAL MEDIA INITIAL QUESTIONNAIRE (SMIQ): A NOVEL ASSESSMENT TOOL TO ENGAGE YOUTH ABOUT SOCIAL MEDIA USE	Database	N	Abstract/Title Exclusion
1968	Eriksson et al.	Research supervision as a mutual learning process: introducing salutogenesis into supervision using 'The Collegial Model'	Database	N	Abstract/Title Exclusion
1969	Englander et al.	Back to the Drawing Board With Cyberbullying	Database	N	Abstract/Title Exclusion
1970	Ee et al.	Loneliness in Adults on the Autism Spectrum	Database	N	Abstract/Title Exclusion
1971	Dönmez et al.	Online sexual solicitation in adolescents; socio-demographic risk factors and association with psychiatric disorders, especially posttraumatic stress disorder	Database	N	Abstract/Title Exclusion
1972	Diler et al.	RESEARCH INSTITUTE: TECHNO-PSYCHIATRY: CHILD PSYCHIATRY IN THE DIGITAL AGE	Database	N	Abstract/Title Exclusion
1973	DeSmet et al.	Associations Between Bystander Reactions to Cyberbullying and Victims' Emotional Experiences and Mental Health	Database	N	Abstract/Title Exclusion
1974	DeSmet et al.	Social media and lifestyles in youth mental health promotion	Database	N	Abstract/Title Exclusion
1975	Dennehy et al.	Involving young people in cyberbullying research: The implementation and evaluation of a rights-based approach	Database	N	Abstract/Title Exclusion
1976	Delgado et al.	Latent Class Analysis of School Refusal Behavior and Its Relationship With Cyberbullying During Adolescence	Database	N	Abstract/Title Exclusion
1977	Davies et al.	Author Correction: Study of 300,486 individuals identifies 148 independent genetic loci influencing general cognitive function	Database	N	Abstract/Title Exclusion
1978	Darko et al.	Low intensity intimate partner aggression in Ghana: Support for the revised gender symmetry theory in an African country	Database	N	Abstract/Title Exclusion
1979	Daniels et al.	Editorial	Database	N	Abstract/Title Exclusion
1980	Cvejic et al.	Reduced caudate volume and cognitive slowing in men at risk of fragile X-associated tremor ataxia syndrome	Database	N	Abstract/Title Exclusion
1981	Cuadrado-Gordillo et al.	Analysis of Moral Disengagement as a Modulating Factor in Adolescents' Perception of Cyberbullying	Database	N	Abstract/Title Exclusion
1982	Coyne et al.	Instagrowth: A Longitudinal Growth Mixture Model of Social Media Time Use Across Adolescence	Database	N	Abstract/Title Exclusion
1983	Coulter et al.	Pilot Testing the Feasibility of a Game Intervention Aimed at Improving Help Seeking and Coping Among Sexual and Gender Minority Youth: Protocol for a Randomized Controlled Trial	Database	N	Abstract/Title Exclusion
1984	Condon et al.	GP views on their role in bullying disclosure by children and young people in the community	Database	N	Abstract/Title Exclusion
1985	Chu et al.	Does bullying victimization really influence adolescents' psychosocial problems? A three-wave longitudinal study in China	Database	N	Abstract/Title Exclusion
1986	Choi et al.	Transitions in problematic internet use: A one-year longitudinal study of boys	Database	N	Abstract/Title Exclusion
1987	Chau et al.	Gamification for Internet Gaming Disorder Prevention: Evaluation of a Wise IT-Use (WIT) Program for Hong Kong Primary Students	Database	N	Abstract/Title Exclusion
1988	Chang et al.	Cyberbullying and suicide ideation among Hong Kong adolescents: The mitigating effects of life satisfaction with family, classmates and academic results	Database	N	Abstract/Title Exclusion
1989	Calpbinici et al.	Virtual behaviors affecting adolescent mental health: The usage of Internet and mobile phone and cyberbullying	Database	N	Abstract/Title Exclusion
1990	Cai et al.	Emotion regulation in autism: Reappraisal and suppression interactions	Database	N	Abstract/Title Exclusion
1991	Buzzell et al.	Adolescent cognitive control, theta oscillations, and social observation	Database	N	Abstract/Title Exclusion
1992	Buckels et al.	Internet trolling and everyday sadism: Parallel effects on pain perception and moral judgment	Database	N	Abstract/Title Exclusion
1993	Brighi et al.	Young, Bullying, and Connected. Common Pathways to Cyberbullying and Problematic Internet Use in Adolescence	Database	N	Abstract/Title Exclusion
1994	Brighi et al.	Coping with Cybervictimization: The Role of Direct Confrontation and Resilience on Adolescent Wellbeing	Database	N	Abstract/Title Exclusion
1995	Brent et al.	Caring for Suicidal Patients	Database	N	Abstract/Title Exclusion
1996	Bratt et al.	Parental reactions, distress, and sense of coherence after prenatal versus postnatal diagnosis of complex congenital heart disease	Database	N	Abstract/Title Exclusion
1997	Bozzola et al.	Media use during adolescence: The recommendations of the Italian Pediatric Society	Database	N	Abstract/Title Exclusion
1998	Bozzola et al.	Adolescence, smartphone and tablets: A review of the literature	Database	N	Abstract/Title Exclusion
[truncated: 731 more rows]

## Sheet: Supplementary Table 4
Supplementary Table 4: Data extracted from primary search (n = 32 articles)
Article	Date of Extraction	Extractor	Eligible? (Y/N)	Extracted parameters
Albikawi et al.	2023-06-10	AA	Y	Author; year; country; sample size; age; cyberbullying measurements; mental health outcome with tool (self-esteem, anxiety, internet addiction, depression); statistical parameters (Odds ratio with Confidence interval; pearson coefficient with p-value)
Alrajeh et al.	2023-06-10	AA	Y	Author; year; country; sample size; age; cyberbullying measurements; mental health outcome with tool (depression); statistical parameters (Odds ratio with Confidence interval; pearson coefficient with p-value)
Anis-ul-Haque et al.	2023-06-11	AA	Y	Author; year; country; sample size; age; cyberbullying measurements; mental health outcome with tool (depression, anxiety, stress, wellbeing); statistical parameters (Prevalence and MANOVA)
Arafa et al.	2023-06-11	AA	Y	Author; year; country; sample size; age; cyberbullying measurements; mental health outcome with tool (anger, hatred, sorrow, fear, loneliness, disappointment); statistical parameters (prevalence)
Beran et al.	2023-06-13	MAQ	Y	Author; year; country; sample size; age; cyberbullying measurements; mental health outcome with tool (anger, hurt, embarassment, anxiousness, fear, crying, self-blame, lack of concentration, low achievement, absenteeism); statistical parameters (Prevalence)
Cenat et al.	2023-06-14	AA	Y	Author; year; country; sample size; age; cyberbullying measurements; mental health outcome with tool (psychological distress, suicidality); statistical parameters Unstandardized regression coefficient)
Chu et al.	2023-06-16	AA	Y	Author; year; country; sample size; age; cyberbullying measurements; mental health outcome with tool (core self-evaluation, depression, suicidal ideation); statistical parameters (pearson coefficient, unstandardized regression coefficient)
Elipe et al.	2023-06-13	MAQ	Y	Author; year; country; sample size; age; cyberbullying measurements; mental health outcome with tool (invigoration, annoyance, dejection); statistical parameters spearman correlation)
Faucher et al.	2023-06-13	MAQ	Y	Author; year; country; sample size; age; cyberbullying measurements; mental health outcome with tool (mental health issues, suicidal thoughts); statistical parameters prevalence)
Feinstein et al.	2023-06-16	AA	Y	Author; year; country; sample size; age; cyberbullying measurements; mental health outcome with tool (depressive symptoms, rumination); statistical parameters (T-test, linear regression)
Felipe-Castaño et al.	2023-06-17	AA	Y	Author; year; country; sample size; age; cyberbullying measurements; mental health outcome with tool (depression, hostility, interpersonal sensitivity, anxiety, psychoticism, obsession-compulsion, phobic anxiety, paranoid, ideation); statistical parameters (Pearson correlation)
Giumetti et al.	2023-06-13	MAQ	Y	Author; year; country; sample size; age; cyberbullying measurements; mental health outcome with tool (depression, anxiety, helping behavior, alcohol use); statistical parameters (Standardized beta coefficient)
Huang et al.	2023-06-18	MAQ	Y	Author; year; country; sample size; age; cyberbullying measurements; mental health outcome with tool (self-esteem, anxiety, internet addiction); statistical parameters (Odds ratio with Confidence interval; T-test)
Kaur et al.	2023-06-18	MAQ	Y	Author; year; country; sample size; age; cyberbullying measurements; mental health outcome with tool (stress, anxiety, depression); statistical parameters (Odds ratio with Confidence interval; pearson)
Khine et al.	2023-06-19	MAQ	Y	Author; year; country; sample size; age; cyberbullying measurements; mental health outcome with tool (lack of concentration, suicidal ideation, substance abuse); statistical parameters (Odds ratio with Confidence interval; prevalence)
Kowalski et al.	2023-06-18	AA	Y	Author; year; country; sample size; age; cyberbullying measurements; mental health outcome with tool (scared, ashamed, embarassed, helpless, burnout, irritation, anger); statistical parameters Pearson correlation, T-test)
Kraft et al.	2023-06-21	MAQ	Y	Author; year; country; sample size; age; cyberbullying measurements; mental health outcome with tool (Anger ,Frustration, Upset, Hurt. Humiliated, Distressed. Sadness . Depression. Suicidal thoughts); statistical parameters (prevalence)
Lai et al.	2023-06-19	AA	Y	Author; year; country; sample size; age; cyberbullying measurements; mental health outcome with tool (Overly sensitive to surroundings, Emotional changes, Insecure feelings when surfing the Internet, Nervous when receiving messages/emails, Behavioral changes, Avoid mixing with family/friends/crowds, Sleep disorders, Avoid using computer/ mobile phones, Changes in appetite, Suicide attempts); stat…
Lam et al.	2023-06-21	MAQ	Y	Author; year; country; sample size; age; cyberbullying measurements; mental health outcome with tool (anxiety, social skills); statistical parameters (pearson coefficient)
Lee et al.	2023-06-23	MAQ	Y	Author; year; country; sample size; age; cyberbullying measurements; mental health outcome with tool (depressive & anxiety symptoms); statistical parameters (pearson correlation)
Lindsay et al.	2023-06-20	AA	Y	Author; year; country; sample size; age; cyberbullying measurements; mental health outcome with tool (depression, anxiety); statistical parameters (t-test, prevalence)
Martínez-Monteagudo et al.	2023-06-20	AA	Y	Author; year; country; sample size; age; cyberbullying measurements; mental health outcome with tool (depression, anxiety, stress, suicidal thinking); statistical parameters (prevalence, odds ratio)
Medrano et al.	2023-06-23	MAQ	Y	Author; year; country; sample size; age; cyberbullying measurements; mental health outcome with tool (depression, suicidal ideation); statistical parameters (pearson correlation)
Musharraf et al.	2023-06-21	AA	Y	Author; year; country; sample size; age; cyberbullying measurements; mental health outcome with tool (depression, anxiety, stress, wellbeing); statistical parameters (pearson correlation, logistic regression)
Na et al.	2023-06-25	MAQ	Y	Author; year; country; sample size; age; cyberbullying measurements; mental health outcome with tool (depression, anxiety, self esteem); statistical parameters (pearson correlation, linear regression)
Sam et al.	2023-06-21	AA	Y	Author; year; country; sample size; age; cyberbullying measurements; mental health outcome with tool (psychological symptoms, anxiety, depression, self-esteem); statistical parameters (t-test)
Schenk et al.	2023-06-25	MAQ	Y	Author; year; country; sample size; age; cyberbullying measurements; mental health outcome with tool (OCD, interpersonal sensitivity, depression, anxiety, hostility, phobic anxiety, paranoid, psychotic, suicidal behaviors); statistical parameters (MANOVA, prevalence, chi-squared, t-test)
Selkie et al.	2023-06-21	AA	Y	Author; year; country; sample size; age; cyberbullying measurements; mental health outcome with tool (depression, alcohol abuse); statistical parameters (odds ratio)
Snaychuk et al.	2023-06-24	MAQ	Y	Author; year; country; sample size; age; cyberbullying measurements; mental health outcome with tool (self-esteem, social support, perceived control, depression); statistical parameters (t-test)
Wright et al.	2023-06-24	MAQ	Y	Author; year; country; sample size; age; cyberbullying measurements; mental health outcome with tool (depression); statistical parameters (unstandardized regression coefficient)
Yubero et al.	2023-06-21	AA	Y	Author; year; country; sample size; age; cyberbullying measurements; mental health outcome with tool (self-esteem, loneliness, perceived acceptance by peers); statistical parameters (t-test, pearson coefficient, logistic regression)
Zalaquett et al.	2023-06-24	MAQ	Y	Author; year; country; sample size; age; cyberbullying measurements; mental health outcome with tool (Anger, sadness, stressed, low productivity); statistical parameters (prevalence)
Key: AA: Aahan Arif MAQ: Muskaan Abdul Qadir
